# Supplementary material for: Evaluating efficacy of indoor non-pharmaceutical interventions against COVID-19 outbreaks with a coupled spatial-SIR agent-based simulation framework
Source: Sci Rep. 2022 Apr 13;12:6202. doi: 10.1038/s41598-022-09942-y (PMC9007058; doi:10.1038/s41598-022-09942-y)
Supplement: Supplementary file 1 — Supplementary Information. [file 41598_2022_9942_MOESM1_ESM.zip]

Archive with 2,882 entries (2,882 files):
- offices_0.25_0.05_TIG-OneWay_06_13_2021_21_16_17_105.csv
- offices_0.25_0.05_TIG-OneWay_06_13_2021_21_17_25_380.csv
- offices_0.25_0.05_TIG-OneWay_06_13_2021_21_18_32_499.csv
- offices_0.25_0.05_TIG-OneWay_06_13_2021_21_19_40_532.csv
- offices_0.25_0.05_TIG-OneWay_06_13_2021_21_20_57_359.csv
- offices_0.25_0.05_TIG-OneWay_06_13_2021_21_22_18_733.csv
- offices_0.25_0.05_TIG-OneWay_06_13_2021_21_23_30_716.csv
- offices_0.25_0.05_TIG-OneWay_06_13_2021_21_24_39_744.csv
- offices_0.25_0.05_TIG-OneWay_06_13_2021_21_25_49_796.csv
- offices_0.25_0.05_TIG-OneWay_06_13_2021_21_27_00_756.csv
- offices_0.25_0.05_Unrestricted_06_16_2021_13_39_08_615.csv
- offices_0.25_0.05_Unrestricted_06_16_2021_13_40_21_550.csv
- offices_0.25_0.05_Unrestricted_06_16_2021_13_41_36_198.csv
- offices_0.25_0.05_Unrestricted_06_16_2021_13_42_52_539.csv
- offices_0.25_0.05_Unrestricted_06_16_2021_13_44_08_346.csv
- offices_0.25_0.05_Unrestricted_06_16_2021_13_45_15_786.csv
- offices_0.25_0.05_Unrestricted_06_16_2021_13_46_26_567.csv
- offices_0.25_0.05_Unrestricted_06_16_2021_13_47_38_084.csv
- offices_0.25_0.05_Unrestricted_06_16_2021_13_48_53_850.csv
- offices_0.25_0.05_Unrestricted_06_16_2021_13_50_10_824.csv
- offices_0.25_0.15000000000000002_TIG-OneWay_06_13_2021_21_16_17_396.csv
- offices_0.25_0.15000000000000002_TIG-OneWay_06_13_2021_21_17_30_377.csv
- offices_0.25_0.15000000000000002_TIG-OneWay_06_13_2021_21_18_40_538.csv
- offices_0.25_0.15000000000000002_TIG-OneWay_06_13_2021_21_19_51_396.csv
- offices_0.25_0.15000000000000002_TIG-OneWay_06_13_2021_21_21_10_880.csv
- offices_0.25_0.15000000000000002_TIG-OneWay_06_13_2021_21_22_33_091.csv
- offices_0.25_0.15000000000000002_TIG-OneWay_06_13_2021_21_23_46_970.csv
- offices_0.25_0.15000000000000002_TIG-OneWay_06_13_2021_21_24_57_394.csv
- offices_0.25_0.15000000000000002_TIG-OneWay_06_13_2021_21_26_04_831.csv
- offices_0.25_0.15000000000000002_TIG-OneWay_06_13_2021_21_27_16_668.csv
- offices_0.25_0.15000000000000002_Unrestricted_06_16_2021_13_39_08_886.csv
- offices_0.25_0.15000000000000002_Unrestricted_06_16_2021_13_40_23_008.csv
- offices_0.25_0.15000000000000002_Unrestricted_06_16_2021_13_41_35_531.csv
- offices_0.25_0.15000000000000002_Unrestricted_06_16_2021_13_42_51_599.csv
- offices_0.25_0.15000000000000002_Unrestricted_06_16_2021_13_44_08_313.csv
- offices_0.25_0.15000000000000002_Unrestricted_06_16_2021_13_45_17_423.csv
- offices_0.25_0.15000000000000002_Unrestricted_06_16_2021_13_46_20_688.csv
- offices_0.25_0.15000000000000002_Unrestricted_06_16_2021_13_47_29_652.csv
- offices_0.25_0.15000000000000002_Unrestricted_06_16_2021_13_48_45_306.csv
- offices_0.25_0.15000000000000002_Unrestricted_06_16_2021_13_50_01_716.csv
- offices_0.25_0.1_TIG-OneWay_06_13_2021_21_16_17_427.csv
- offices_0.25_0.1_TIG-OneWay_06_13_2021_21_17_30_400.csv
- offices_0.25_0.1_TIG-OneWay_06_13_2021_21_18_39_681.csv
- offices_0.25_0.1_TIG-OneWay_06_13_2021_21_19_49_647.csv
- offices_0.25_0.1_TIG-OneWay_06_13_2021_21_21_08_704.csv
- offices_0.25_0.1_TIG-OneWay_06_13_2021_21_22_31_954.csv
- offices_0.25_0.1_TIG-OneWay_06_13_2021_21_23_43_637.csv
- offices_0.25_0.1_TIG-OneWay_06_13_2021_21_24_52_808.csv
- offices_0.25_0.1_TIG-OneWay_06_13_2021_21_26_03_921.csv
- offices_0.25_0.1_TIG-OneWay_06_13_2021_21_27_12_140.csv
- offices_0.25_0.1_Unrestricted_06_16_2021_13_39_08_869.csv
- offices_0.25_0.1_Unrestricted_06_16_2021_13_40_22_486.csv
- offices_0.25_0.1_Unrestricted_06_16_2021_13_41_34_335.csv
- offices_0.25_0.1_Unrestricted_06_16_2021_13_42_48_307.csv
- offices_0.25_0.1_Unrestricted_06_16_2021_13_44_04_091.csv
- offices_0.25_0.1_Unrestricted_06_16_2021_13_45_11_980.csv
- offices_0.25_0.1_Unrestricted_06_16_2021_13_46_13_207.csv
- offices_0.25_0.1_Unrestricted_06_16_2021_13_47_22_844.csv
- offices_0.25_0.1_Unrestricted_06_16_2021_13_48_38_316.csv
- offices_0.25_0.1_Unrestricted_06_16_2021_13_49_58_776.csv
- offices_0.25_0.25_TIG-OneWay_06_13_2021_21_16_17_353.csv
- offices_0.25_0.25_TIG-OneWay_06_13_2021_21_17_32_144.csv
- offices_0.25_0.25_TIG-OneWay_06_13_2021_21_18_44_713.csv
- offices_0.25_0.25_TIG-OneWay_06_13_2021_21_19_52_613.csv
- offices_0.25_0.25_TIG-OneWay_06_13_2021_21_21_13_900.csv
- offices_0.25_0.25_TIG-OneWay_06_13_2021_21_22_40_218.csv
- offices_0.25_0.25_TIG-OneWay_06_13_2021_21_23_55_114.csv
- offices_0.25_0.25_TIG-OneWay_06_13_2021_21_25_08_747.csv
- offices_0.25_0.25_TIG-OneWay_06_13_2021_21_26_22_194.csv
- offices_0.25_0.25_TIG-OneWay_06_13_2021_21_27_36_707.csv
- offices_0.25_0.25_Unrestricted_06_16_2021_13_39_08_814.csv
- offices_0.25_0.25_Unrestricted_06_16_2021_13_40_28_067.csv
- offices_0.25_0.25_Unrestricted_06_16_2021_13_41_42_356.csv
- offices_0.25_0.25_Unrestricted_06_16_2021_13_42_59_874.csv
- offices_0.25_0.25_Unrestricted_06_16_2021_13_44_17_809.csv
- offices_0.25_0.25_Unrestricted_06_16_2021_13_45_28_794.csv
- offices_0.25_0.25_Unrestricted_06_16_2021_13_46_40_579.csv
- offices_0.25_0.25_Unrestricted_06_16_2021_13_47_56_509.csv
- offices_0.25_0.25_Unrestricted_06_16_2021_13_49_17_661.csv
- offices_0.25_0.25_Unrestricted_06_16_2021_13_50_34_955.csv
- offices_0.25_0.2_TIG-OneWay_06_13_2021_21_16_17_376.csv
- offices_0.25_0.2_TIG-OneWay_06_13_2021_21_17_24_127.csv
- offices_0.25_0.2_TIG-OneWay_06_13_2021_21_18_36_985.csv
- offices_0.25_0.2_TIG-OneWay_06_13_2021_21_19_38_756.csv
- offices_0.25_0.2_TIG-OneWay_06_13_2021_21_20_52_217.csv
- offices_0.25_0.2_TIG-OneWay_06_13_2021_21_22_16_025.csv
- offices_0.25_0.2_TIG-OneWay_06_13_2021_21_23_30_160.csv
- offices_0.25_0.2_TIG-OneWay_06_13_2021_21_24_38_435.csv
- offices_0.25_0.2_TIG-OneWay_06_13_2021_21_25_49_488.csv
- offices_0.25_0.2_TIG-OneWay_06_13_2021_21_27_02_670.csv
- offices_0.25_0.2_Unrestricted_06_16_2021_13_39_08_851.csv
- offices_0.25_0.2_Unrestricted_06_16_2021_13_40_20_120.csv
- offices_0.25_0.2_Unrestricted_06_16_2021_13_41_31_835.csv
- offices_0.25_0.2_Unrestricted_06_16_2021_13_42_49_436.csv
- offices_0.25_0.2_Unrestricted_06_16_2021_13_44_05_377.csv
- offices_0.25_0.2_Unrestricted_06_16_2021_13_45_15_313.csv
- offices_0.25_0.2_Unrestricted_06_16_2021_13_46_25_372.csv
- offices_0.25_0.2_Unrestricted_06_16_2021_13_47_36_989.csv
- offices_0.25_0.2_Unrestricted_06_16_2021_13_48_48_356.csv
- offices_0.25_0.2_Unrestricted_06_16_2021_13_50_07_598.csv
- offices_0.25_0.35000000000000003_TIG-OneWay_06_13_2021_21_16_17_305.csv
- offices_0.25_0.35000000000000003_TIG-OneWay_06_13_2021_21_17_34_251.csv
- offices_0.25_0.35000000000000003_TIG-OneWay_06_13_2021_21_18_43_052.csv
- offices_0.25_0.35000000000000003_TIG-OneWay_06_13_2021_21_19_52_458.csv
- offices_0.25_0.35000000000000003_TIG-OneWay_06_13_2021_21_21_10_099.csv
- offices_0.25_0.35000000000000003_TIG-OneWay_06_13_2021_21_22_37_854.csv
- offices_0.25_0.35000000000000003_TIG-OneWay_06_13_2021_21_23_54_692.csv
- offices_0.25_0.35000000000000003_TIG-OneWay_06_13_2021_21_25_09_812.csv
- offices_0.25_0.35000000000000003_TIG-OneWay_06_13_2021_21_26_24_194.csv
- offices_0.25_0.35000000000000003_TIG-OneWay_06_13_2021_21_27_36_358.csv
- offices_0.25_0.35000000000000003_Unrestricted_06_16_2021_13_39_08_767.csv
- offices_0.25_0.35000000000000003_Unrestricted_06_16_2021_13_40_26_977.csv
- offices_0.25_0.35000000000000003_Unrestricted_06_16_2021_13_41_42_985.csv
- offices_0.25_0.35000000000000003_Unrestricted_06_16_2021_13_43_01_313.csv
- offices_0.25_0.35000000000000003_Unrestricted_06_16_2021_13_44_19_747.csv
- offices_0.25_0.35000000000000003_Unrestricted_06_16_2021_13_45_31_411.csv
- offices_0.25_0.35000000000000003_Unrestricted_06_16_2021_13_46_44_021.csv
- offices_0.25_0.35000000000000003_Unrestricted_06_16_2021_13_47_57_867.csv
- offices_0.25_0.35000000000000003_Unrestricted_06_16_2021_13_49_15_059.csv
- offices_0.25_0.35000000000000003_Unrestricted_06_16_2021_13_50_33_174.csv
- offices_0.25_0.3_TIG-OneWay_06_13_2021_21_16_17_332.csv
- offices_0.25_0.3_TIG-OneWay_06_13_2021_21_17_30_160.csv
- offices_0.25_0.3_TIG-OneWay_06_13_2021_21_18_39_832.csv
- offices_0.25_0.3_TIG-OneWay_06_13_2021_21_19_50_766.csv
- offices_0.25_0.3_TIG-OneWay_06_13_2021_21_21_13_659.csv
- offices_0.25_0.3_TIG-OneWay_06_13_2021_21_22_41_521.csv
- offices_0.25_0.3_TIG-OneWay_06_13_2021_21_23_43_610.csv
- offices_0.25_0.3_TIG-OneWay_06_13_2021_21_24_58_114.csv
- offices_0.25_0.3_TIG-OneWay_06_13_2021_21_26_12_793.csv
- offices_0.25_0.3_TIG-OneWay_06_13_2021_21_27_27_835.csv
- offices_0.25_0.3_Unrestricted_06_16_2021_13_39_08_793.csv
- offices_0.25_0.3_Unrestricted_06_16_2021_13_40_25_139.csv
- offices_0.25_0.3_Unrestricted_06_16_2021_13_41_39_688.csv
- offices_0.25_0.3_Unrestricted_06_16_2021_13_42_57_048.csv
- offices_0.25_0.3_Unrestricted_06_16_2021_13_44_14_773.csv
- offices_0.25_0.3_Unrestricted_06_16_2021_13_45_21_097.csv
- offices_0.25_0.3_Unrestricted_06_16_2021_13_46_24_372.csv
- offices_0.25_0.3_Unrestricted_06_16_2021_13_47_38_292.csv
- offices_0.25_0.3_Unrestricted_06_16_2021_13_48_55_342.csv
- offices_0.25_0.3_Unrestricted_06_16_2021_13_50_15_790.csv
- offices_0.25_0.45_TIG-OneWay_06_13_2021_21_16_17_233.csv
- offices_0.25_0.45_TIG-OneWay_06_13_2021_21_17_34_369.csv
- offices_0.25_0.45_TIG-OneWay_06_13_2021_21_18_47_658.csv
- offices_0.25_0.45_TIG-OneWay_06_13_2021_21_19_58_213.csv
- offices_0.25_0.45_TIG-OneWay_06_13_2021_21_21_24_616.csv
- offices_0.25_0.45_TIG-OneWay_06_13_2021_21_22_50_731.csv
- offices_0.25_0.45_TIG-OneWay_06_13_2021_21_24_02_131.csv
- offices_0.25_0.45_TIG-OneWay_06_13_2021_21_25_15_987.csv
- offices_0.25_0.45_TIG-OneWay_06_13_2021_21_26_32_094.csv
- offices_0.25_0.45_TIG-OneWay_06_13_2021_21_27_47_451.csv
- offices_0.25_0.45_Unrestricted_06_16_2021_13_39_08_723.csv
- offices_0.25_0.45_Unrestricted_06_16_2021_13_40_24_321.csv
- offices_0.25_0.45_Unrestricted_06_16_2021_13_41_39_200.csv
- offices_0.25_0.45_Unrestricted_06_16_2021_13_42_58_311.csv
- offices_0.25_0.45_Unrestricted_06_16_2021_13_44_18_467.csv
- offices_0.25_0.45_Unrestricted_06_16_2021_13_45_31_786.csv
- offices_0.25_0.45_Unrestricted_06_16_2021_13_46_44_380.csv
- offices_0.25_0.45_Unrestricted_06_16_2021_13_48_00_467.csv
- offices_0.25_0.45_Unrestricted_06_16_2021_13_49_23_324.csv
- offices_0.25_0.45_Unrestricted_06_16_2021_13_50_39_500.csv
- offices_0.25_0.4_TIG-OneWay_06_13_2021_21_16_17_285.csv
- offices_0.25_0.4_TIG-OneWay_06_13_2021_21_17_34_708.csv
- offices_0.25_0.4_TIG-OneWay_06_13_2021_21_18_48_158.csv
- offices_0.25_0.4_TIG-OneWay_06_13_2021_21_20_03_247.csv
- offices_0.25_0.4_TIG-OneWay_06_13_2021_21_21_26_814.csv
- offices_0.25_0.4_TIG-OneWay_06_13_2021_21_22_55_514.csv
- offices_0.25_0.4_TIG-OneWay_06_13_2021_21_24_06_381.csv
- offices_0.25_0.4_TIG-OneWay_06_13_2021_21_25_15_286.csv
- offices_0.25_0.4_TIG-OneWay_06_13_2021_21_26_30_171.csv
- offices_0.25_0.4_TIG-OneWay_06_13_2021_21_27_38_247.csv
- offices_0.25_0.4_Unrestricted_06_16_2021_13_39_08_744.csv
- offices_0.25_0.4_Unrestricted_06_16_2021_13_40_22_239.csv
- offices_0.25_0.4_Unrestricted_06_16_2021_13_41_30_715.csv
- offices_0.25_0.4_Unrestricted_06_16_2021_13_42_44_626.csv
- offices_0.25_0.4_Unrestricted_06_16_2021_13_44_03_681.csv
- offices_0.25_0.4_Unrestricted_06_16_2021_13_45_12_197.csv
- offices_0.25_0.4_Unrestricted_06_16_2021_13_46_25_177.csv
- offices_0.25_0.4_Unrestricted_06_16_2021_13_47_42_954.csv
- offices_0.25_0.4_Unrestricted_06_16_2021_13_49_02_831.csv
- offices_0.25_0.4_Unrestricted_06_16_2021_13_50_25_637.csv
- offices_0.5_0.05_TIG-OneWay_06_13_2021_21_16_17_192.csv
- offices_0.5_0.05_TIG-OneWay_06_13_2021_21_17_49_737.csv
- offices_0.5_0.05_TIG-OneWay_06_13_2021_21_19_18_780.csv
- offices_0.5_0.05_TIG-OneWay_06_13_2021_21_21_03_700.csv
- offices_0.5_0.05_TIG-OneWay_06_13_2021_21_22_53_681.csv
- offices_0.5_0.05_TIG-OneWay_06_13_2021_21_24_34_283.csv
- offices_0.5_0.05_TIG-OneWay_06_13_2021_21_26_12_988.csv
- offices_0.5_0.05_TIG-OneWay_06_13_2021_21_27_39_588.csv
- offices_0.5_0.05_TIG-OneWay_06_13_2021_21_29_20_916.csv
- offices_0.5_0.05_TIG-OneWay_06_13_2021_21_31_09_108.csv
- offices_0.5_0.05_Unrestricted_06_16_2021_13_39_08_698.csv
- offices_0.5_0.05_Unrestricted_06_16_2021_13_40_43_832.csv
- offices_0.5_0.05_Unrestricted_06_16_2021_13_42_25_474.csv
- offices_0.5_0.05_Unrestricted_06_16_2021_13_44_06_538.csv
- offices_0.5_0.05_Unrestricted_06_16_2021_13_45_37_819.csv
- offices_0.5_0.05_Unrestricted_06_16_2021_13_47_14_387.csv
- offices_0.5_0.05_Unrestricted_06_16_2021_13_48_57_279.csv
- offices_0.5_0.05_Unrestricted_06_16_2021_13_50_31_783.csv
- offices_0.5_0.05_Unrestricted_06_16_2021_13_52_18_594.csv
- offices_0.5_0.05_Unrestricted_06_16_2021_13_54_00_775.csv
- offices_0.5_0.15000000000000002_TIG-OneWay_06_13_2021_21_16_17_144.csv
- offices_0.5_0.15000000000000002_TIG-OneWay_06_13_2021_21_17_58_488.csv
- offices_0.5_0.15000000000000002_TIG-OneWay_06_13_2021_21_19_38_060.csv
- offices_0.5_0.15000000000000002_TIG-OneWay_06_13_2021_21_21_27_113.csv
- offices_0.5_0.15000000000000002_TIG-OneWay_06_13_2021_21_23_18_033.csv
- offices_0.5_0.15000000000000002_TIG-OneWay_06_13_2021_21_24_57_878.csv
- offices_0.5_0.15000000000000002_TIG-OneWay_06_13_2021_21_26_37_446.csv
- offices_0.5_0.15000000000000002_TIG-OneWay_06_13_2021_21_28_16_917.csv
- offices_0.5_0.15000000000000002_TIG-OneWay_06_13_2021_21_30_03_283.csv
- offices_0.5_0.15000000000000002_TIG-OneWay_06_13_2021_21_31_53_967.csv
- offices_0.5_0.15000000000000002_Unrestricted_06_16_2021_13_39_08_655.csv
- offices_0.5_0.15000000000000002_Unrestricted_06_16_2021_13_40_48_473.csv
- offices_0.5_0.15000000000000002_Unrestricted_06_16_2021_13_42_32_559.csv
- offices_0.5_0.15000000000000002_Unrestricted_06_16_2021_13_44_14_940.csv
- offices_0.5_0.15000000000000002_Unrestricted_06_16_2021_13_45_52_375.csv
- offices_0.5_0.15000000000000002_Unrestricted_06_16_2021_13_47_31_977.csv
- offices_0.5_0.15000000000000002_Unrestricted_06_16_2021_13_49_18_110.csv
- offices_0.5_0.15000000000000002_Unrestricted_06_16_2021_13_51_02_138.csv
- offices_0.5_0.15000000000000002_Unrestricted_06_16_2021_13_52_40_457.csv
- offices_0.5_0.15000000000000002_Unrestricted_06_16_2021_13_54_22_206.csv
- offices_0.5_0.1_TIG-OneWay_06_13_2021_21_16_17_165.csv
- offices_0.5_0.1_TIG-OneWay_06_13_2021_21_17_56_212.csv
- offices_0.5_0.1_TIG-OneWay_06_13_2021_21_19_31_260.csv
- offices_0.5_0.1_TIG-OneWay_06_13_2021_21_21_17_794.csv
- offices_0.5_0.1_TIG-OneWay_06_13_2021_21_23_07_030.csv
- offices_0.5_0.1_TIG-OneWay_06_13_2021_21_24_46_713.csv
- offices_0.5_0.1_TIG-OneWay_06_13_2021_21_26_19_254.csv
- offices_0.5_0.1_TIG-OneWay_06_13_2021_21_27_59_942.csv
- offices_0.5_0.1_TIG-OneWay_06_13_2021_21_29_42_217.csv
- offices_0.5_0.1_TIG-OneWay_06_13_2021_21_31_31_241.csv
- offices_0.5_0.1_Unrestricted_06_16_2021_13_39_08_679.csv
- offices_0.5_0.1_Unrestricted_06_16_2021_13_40_51_845.csv
- offices_0.5_0.1_Unrestricted_06_16_2021_13_42_29_001.csv
- offices_0.5_0.1_Unrestricted_06_16_2021_13_44_13_202.csv
- offices_0.5_0.1_Unrestricted_06_16_2021_13_45_49_021.csv
- offices_0.5_0.1_Unrestricted_06_16_2021_13_47_26_477.csv
- offices_0.5_0.1_Unrestricted_06_16_2021_13_49_14_867.csv
- offices_0.5_0.1_Unrestricted_06_16_2021_13_50_52_100.csv
- offices_0.5_0.1_Unrestricted_06_16_2021_13_52_36_277.csv
- offices_0.5_0.1_Unrestricted_06_16_2021_13_54_19_906.csv
- offices_0.5_0.25_TIG-OneWay_06_13_2021_21_28_11_773.csv
- offices_0.5_0.25_TIG-OneWay_06_13_2021_21_29_57_810.csv
- offices_0.5_0.25_TIG-OneWay_06_13_2021_21_31_48_547.csv
- offices_0.5_0.25_TIG-OneWay_06_13_2021_21_33_39_411.csv
- offices_0.5_0.25_TIG-OneWay_06_13_2021_21_35_28_818.csv
- offices_0.5_0.25_TIG-OneWay_06_13_2021_21_37_20_969.csv
- offices_0.5_0.25_TIG-OneWay_06_13_2021_21_38_59_064.csv
- offices_0.5_0.25_TIG-OneWay_06_13_2021_21_40_45_599.csv
- offices_0.5_0.25_TIG-OneWay_06_13_2021_21_42_42_406.csv
- offices_0.5_0.25_TIG-OneWay_06_13_2021_21_44_18_538.csv
- offices_0.5_0.25_Unrestricted_06_16_2021_13_51_09_728.csv
- offices_0.5_0.25_Unrestricted_06_16_2021_13_52_56_835.csv
- offices_0.5_0.25_Unrestricted_06_16_2021_13_54_28_895.csv
- offices_0.5_0.25_Unrestricted_06_16_2021_13_56_10_298.csv
- offices_0.5_0.25_Unrestricted_06_16_2021_13_57_58_184.csv
- offices_0.5_0.25_Unrestricted_06_16_2021_13_59_43_809.csv
- offices_0.5_0.25_Unrestricted_06_16_2021_14_01_34_197.csv
- offices_0.5_0.25_Unrestricted_06_16_2021_14_05_19_497.csv
- offices_0.5_0.25_Unrestricted_06_16_2021_14_07_01_801.csv
- offices_0.5_0.25_Unrestricted_06_16_2021_14_08_55_724.csv
- offices_0.5_0.2_TIG-OneWay_06_13_2021_21_28_01_610.csv
- offices_0.5_0.2_TIG-OneWay_06_13_2021_21_29_42_548.csv
- offices_0.5_0.2_TIG-OneWay_06_13_2021_21_31_21_092.csv
- offices_0.5_0.2_TIG-OneWay_06_13_2021_21_33_18_896.csv
- offices_0.5_0.2_TIG-OneWay_06_13_2021_21_35_01_793.csv
- offices_0.5_0.2_TIG-OneWay_06_13_2021_21_36_44_901.csv
- offices_0.5_0.2_TIG-OneWay_06_13_2021_21_38_35_449.csv
- offices_0.5_0.2_TIG-OneWay_06_13_2021_21_40_23_846.csv
- offices_0.5_0.2_TIG-OneWay_06_13_2021_21_42_15_232.csv
- offices_0.5_0.2_TIG-OneWay_06_13_2021_21_44_05_638.csv
- offices_0.5_0.2_Unrestricted_06_16_2021_13_51_04_122.csv
- offices_0.5_0.2_Unrestricted_06_16_2021_13_52_51_674.csv
- offices_0.5_0.2_Unrestricted_06_16_2021_13_54_35_289.csv
- offices_0.5_0.2_Unrestricted_06_16_2021_13_56_05_222.csv
- offices_0.5_0.2_Unrestricted_06_16_2021_13_57_41_629.csv
- offices_0.5_0.2_Unrestricted_06_16_2021_13_59_30_566.csv
- offices_0.5_0.2_Unrestricted_06_16_2021_14_01_17_407.csv
- offices_0.5_0.2_Unrestricted_06_16_2021_14_05_11_006.csv
- offices_0.5_0.2_Unrestricted_06_16_2021_14_06_55_957.csv
- offices_0.5_0.2_Unrestricted_06_16_2021_14_08_36_489.csv
- offices_0.5_0.35000000000000003_TIG-OneWay_06_13_2021_21_28_26_053.csv
- offices_0.5_0.35000000000000003_TIG-OneWay_06_13_2021_21_30_16_840.csv
- offices_0.5_0.35000000000000003_TIG-OneWay_06_13_2021_21_32_09_445.csv
- offices_0.5_0.35000000000000003_TIG-OneWay_06_13_2021_21_34_04_108.csv
- offices_0.5_0.35000000000000003_TIG-OneWay_06_13_2021_21_35_50_556.csv
- offices_0.5_0.35000000000000003_TIG-OneWay_06_13_2021_21_37_42_561.csv
- offices_0.5_0.35000000000000003_TIG-OneWay_06_13_2021_21_39_22_861.csv
- offices_0.5_0.35000000000000003_TIG-OneWay_06_13_2021_21_41_16_904.csv
- offices_0.5_0.35000000000000003_TIG-OneWay_06_13_2021_21_43_09_463.csv
- offices_0.5_0.35000000000000003_TIG-OneWay_06_13_2021_21_44_51_839.csv
- offices_0.5_0.35000000000000003_Unrestricted_06_16_2021_13_51_18_512.csv
- offices_0.5_0.35000000000000003_Unrestricted_06_16_2021_13_53_04_911.csv
- offices_0.5_0.35000000000000003_Unrestricted_06_16_2021_13_54_44_561.csv
- offices_0.5_0.35000000000000003_Unrestricted_06_16_2021_13_56_35_437.csv
- offices_0.5_0.35000000000000003_Unrestricted_06_16_2021_13_58_27_469.csv
- offices_0.5_0.35000000000000003_Unrestricted_06_16_2021_14_00_19_290.csv
- offices_0.5_0.35000000000000003_Unrestricted_06_16_2021_14_03_25_652.csv
- offices_0.5_0.35000000000000003_Unrestricted_06_16_2021_14_06_14_167.csv
- offices_0.5_0.35000000000000003_Unrestricted_06_16_2021_14_08_09_175.csv
- offices_0.5_0.35000000000000003_Unrestricted_06_16_2021_14_10_10_962.csv
[truncated: 2,582 more entries]
