# Supplementary material for: Evaluating efficacy of indoor non-pharmaceutical interventions against COVID-19 outbreaks with a coupled spatial-SIR agent-based simulation framework
Source: Sci Rep. 2022 Apr 13;12:6202. doi: 10.1038/s41598-022-09942-y (PMC9007058; doi:10.1038/s41598-022-09942-y)
Supplement: Supplementary file 1 — Supplementary Information. [file 41598_2022_9942_MOESM1_ESM.zip › offices_0.25_0.05_TIG-OneWay_06_13_2021_21_16_17_105.csv]

Agent	Office
1	Room267
2	Room250D
3	Room256
4	Room278
5	Room239
6	Room235C
7	Room240
8	Room237
9	Room257
10	Room208
11	Room211A
12	Room241
13	Room246
14	Room240
15	Room244
16	Room274
17	Room211A
18	Room226B
19	Room212
20	Room237
21	Room271
22	Room211A
23	Room277
24	Room249
