# Supplementary material for: Evaluating efficacy of indoor non-pharmaceutical interventions against COVID-19 outbreaks with a coupled spatial-SIR agent-based simulation framework
Source: Sci Rep. 2022 Apr 13;12:6202. doi: 10.1038/s41598-022-09942-y (PMC9007058; doi:10.1038/s41598-022-09942-y)
Supplement: Supplementary file 1 — Supplementary Information. [file 41598_2022_9942_MOESM1_ESM.zip › offices_0.25_0.05_TIG-OneWay_06_13_2021_21_17_25_380.csv]

Agent	Office
1	Room235B
2	Room224
3	Room246
4	Room275B
5	Room241
6	Room267
7	Room271
8	Room275
9	Room271
10	Room250D
11	Room230
12	Room211B
13	Room254
14	Room249
15	Room250D
16	Room225
17	Room251
18	Room261
19	Room256
20	Room274
21	Room275
22	Room224
23	Room275
