# Supplementary material for: Evaluating efficacy of indoor non-pharmaceutical interventions against COVID-19 outbreaks with a coupled spatial-SIR agent-based simulation framework
Source: Sci Rep. 2022 Apr 13;12:6202. doi: 10.1038/s41598-022-09942-y (PMC9007058; doi:10.1038/s41598-022-09942-y)
Supplement: Supplementary file 1 — Supplementary Information. [file 41598_2022_9942_MOESM1_ESM.zip › offices_0.25_0.05_TIG-OneWay_06_13_2021_21_18_32_499.csv]

Agent	Office
1	Room211B
2	Room226A
3	Room235B
4	Room220
5	Room256
6	Room273
7	Room250A
8	Room211A
9	Room235C
10	Room226B
11	Room226
12	Room240
13	Room271A
14	Room230
15	Room226
16	Room226A
17	Room271A
18	Room244
19	Room222
20	Room275
21	Room256
22	Room261
23	Room275B
24	Room235C
25	Room235B
26	Room226B
27	Room275C
