# Supplementary material for: Evaluating efficacy of indoor non-pharmaceutical interventions against COVID-19 outbreaks with a coupled spatial-SIR agent-based simulation framework
Source: Sci Rep. 2022 Apr 13;12:6202. doi: 10.1038/s41598-022-09942-y (PMC9007058; doi:10.1038/s41598-022-09942-y)
Supplement: Supplementary file 1 — Supplementary Information. [file 41598_2022_9942_MOESM1_ESM.zip › offices_0.25_0.05_TIG-OneWay_06_13_2021_21_19_40_532.csv]

Agent	Office
1	Room212
2	Room256
3	Room251
4	Room250B
5	Room211B
6	Room235A
7	Room266
8	Room276
9	Room275B
10	Room208
11	Room250C
12	Room251
13	Room245
14	Room212
15	Room256
16	Room243
17	Room206
18	Room258
19	Room225
20	Room273
21	Room276
22	Room273
23	Room269
24	Room224
25	Room226
26	Room232
