# Supplementary material for: Evaluating efficacy of indoor non-pharmaceutical interventions against COVID-19 outbreaks with a coupled spatial-SIR agent-based simulation framework
Source: Sci Rep. 2022 Apr 13;12:6202. doi: 10.1038/s41598-022-09942-y (PMC9007058; doi:10.1038/s41598-022-09942-y)
Supplement: Supplementary file 1 — Supplementary Information. [file 41598_2022_9942_MOESM1_ESM.zip › offices_0.25_0.05_TIG-OneWay_06_13_2021_21_20_57_359.csv]

Agent	Office
1	Room274
2	Room271
3	Room245
4	Room242
5	Room271
6	Room227
7	Room254
8	Room243
9	Room249
10	Room211A
11	Room244
12	Room278
13	Room263
14	Room274
15	Room243
16	Room258
17	Room273
18	Room271
19	Room252
20	Room208
21	Room254
22	Room232
23	Room221
24	Room275C
25	Room250B
26	Room220
27	Room275
