# Supplementary material for: Evaluating efficacy of indoor non-pharmaceutical interventions against COVID-19 outbreaks with a coupled spatial-SIR agent-based simulation framework
Source: Sci Rep. 2022 Apr 13;12:6202. doi: 10.1038/s41598-022-09942-y (PMC9007058; doi:10.1038/s41598-022-09942-y)
Supplement: Supplementary file 1 — Supplementary Information. [file 41598_2022_9942_MOESM1_ESM.zip › offices_0.25_0.05_TIG-OneWay_06_13_2021_21_22_18_733.csv]

Agent	Office
1	Room235A
2	Room206
3	Room235A
4	Room243
5	Room250A
6	Room206
7	Room235B
8	Room277
9	Room224
10	Room258
11	Room235A
12	Room245
13	Room251
14	Room214
15	Room261
16	Room226B
17	Room274
18	Room250B
19	Room208
20	Room245
21	Room268
22	Room224
23	Room278
24	Room275B
25	Room224
26	Room261
27	Room252
