# Supplementary material for: Evaluating efficacy of indoor non-pharmaceutical interventions against COVID-19 outbreaks with a coupled spatial-SIR agent-based simulation framework
Source: Sci Rep. 2022 Apr 13;12:6202. doi: 10.1038/s41598-022-09942-y (PMC9007058; doi:10.1038/s41598-022-09942-y)
Supplement: Supplementary file 1 — Supplementary Information. [file 41598_2022_9942_MOESM1_ESM.zip › offices_0.25_0.05_TIG-OneWay_06_13_2021_21_23_30_716.csv]

Agent	Office
1	Room246
2	Room246
3	Room211B
4	Room211
5	Room261
6	Room271A
7	Room230
8	Room211A
9	Room222
10	Room210
11	Room212
12	Room250A
13	Room258
14	Room210
15	Room243
16	Room261
17	Room241
18	Room274
19	Room230
20	Room212
21	Room226B
22	Room237
23	Room275
24	Room241
25	Room225
26	Room206
