# Supplementary material for: Evaluating efficacy of indoor non-pharmaceutical interventions against COVID-19 outbreaks with a coupled spatial-SIR agent-based simulation framework
Source: Sci Rep. 2022 Apr 13;12:6202. doi: 10.1038/s41598-022-09942-y (PMC9007058; doi:10.1038/s41598-022-09942-y)
Supplement: Supplementary file 1 — Supplementary Information. [file 41598_2022_9942_MOESM1_ESM.zip › offices_0.25_0.05_TIG-OneWay_06_13_2021_21_24_39_744.csv]

Agent	Office
1	Room271A
2	Room266
3	Room222
4	Room221
5	Room273
6	Room230
7	Room250B
8	Room214
9	Room276
10	Room267
11	Room245
12	Room246
13	Room242
14	Room227
15	Room208
16	Room250D
17	Room250B
18	Room274
19	Room222
20	Room250D
21	Room276
22	Room277
23	Room235A
24	Room225
25	Room211
26	Room275
27	Room222
