# Supplementary material for: Evaluating efficacy of indoor non-pharmaceutical interventions against COVID-19 outbreaks with a coupled spatial-SIR agent-based simulation framework
Source: Sci Rep. 2022 Apr 13;12:6202. doi: 10.1038/s41598-022-09942-y (PMC9007058; doi:10.1038/s41598-022-09942-y)
Supplement: Supplementary file 1 — Supplementary Information. [file 41598_2022_9942_MOESM1_ESM.zip › offices_0.25_0.05_TIG-OneWay_06_13_2021_21_25_49_796.csv]

Agent	Office
1	Room250B
2	Room237
3	Room275
4	Room252
5	Room230
6	Room212
7	Room240
8	Room237
9	Room211B
10	Room275B
11	Room239
12	Room235B
13	Room211A
14	Room210
15	Room242
16	Room273
17	Room271A
18	Room214
19	Room273
20	Room211
21	Room250C
22	Room250C
23	Room235C
24	Room230
25	Room275B
26	Room211B
27	Room263
