# Supplementary material for: Evaluating efficacy of indoor non-pharmaceutical interventions against COVID-19 outbreaks with a coupled spatial-SIR agent-based simulation framework
Source: Sci Rep. 2022 Apr 13;12:6202. doi: 10.1038/s41598-022-09942-y (PMC9007058; doi:10.1038/s41598-022-09942-y)
Supplement: Supplementary file 1 — Supplementary Information. [file 41598_2022_9942_MOESM1_ESM.zip › offices_0.25_0.05_TIG-OneWay_06_13_2021_21_27_00_756.csv]

Agent	Office
1	Room226B
2	Room226A
3	Room242
4	Room226B
5	Room274
6	Room273
7	Room244
8	Room250C
9	Room266
10	Room244
11	Room249
12	Room226A
13	Room250A
14	Room267
15	Room252
16	Room235B
17	Room222
18	Room274
19	Room275B
20	Room249
