# Supplementary material for: Evaluating efficacy of indoor non-pharmaceutical interventions against COVID-19 outbreaks with a coupled spatial-SIR agent-based simulation framework
Source: Sci Rep. 2022 Apr 13;12:6202. doi: 10.1038/s41598-022-09942-y (PMC9007058; doi:10.1038/s41598-022-09942-y)
Supplement: Supplementary file 1 — Supplementary Information. [file 41598_2022_9942_MOESM1_ESM.zip › offices_0.25_0.05_Unrestricted_06_16_2021_13_39_08_615.csv]

Agent	Office
1	Room227
2	Room237
3	Room210
4	Room250D
5	Room250B
6	Room224
7	Room249
8	Room244
9	Room267
10	Room266
11	Room249
12	Room212
13	Room274
14	Room208
15	Room258
16	Room275C
17	Room242
18	Room273
19	Room277
20	Room240
21	Room258
22	Room274
23	Room245
24	Room227
25	Room256
