# Supplementary material for: Evaluating efficacy of indoor non-pharmaceutical interventions against COVID-19 outbreaks with a coupled spatial-SIR agent-based simulation framework
Source: Sci Rep. 2022 Apr 13;12:6202. doi: 10.1038/s41598-022-09942-y (PMC9007058; doi:10.1038/s41598-022-09942-y)
Supplement: Supplementary file 1 — Supplementary Information. [file 41598_2022_9942_MOESM1_ESM.zip › offices_0.25_0.05_Unrestricted_06_16_2021_13_40_21_550.csv]

Agent	Office
1	Room269
2	Room261
3	Room239
4	Room221
5	Room254
6	Room261
7	Room211
8	Room240
9	Room275
10	Room278
11	Room225
12	Room278
13	Room235A
14	Room268
15	Room225
16	Room254
17	Room214
18	Room275B
19	Room250C
20	Room252
21	Room275
22	Room221
23	Room211
24	Room237
25	Room237
26	Room250B
27	Room250A
