# Supplementary material for: Evaluating efficacy of indoor non-pharmaceutical interventions against COVID-19 outbreaks with a coupled spatial-SIR agent-based simulation framework
Source: Sci Rep. 2022 Apr 13;12:6202. doi: 10.1038/s41598-022-09942-y (PMC9007058; doi:10.1038/s41598-022-09942-y)
Supplement: Supplementary file 1 — Supplementary Information. [file 41598_2022_9942_MOESM1_ESM.zip › offices_0.25_0.05_Unrestricted_06_16_2021_13_41_36_198.csv]

Agent	Office
1	Room274
2	Room206
3	Room220
4	Room244
5	Room268
6	Room274
7	Room269
8	Room211B
9	Room208
10	Room246
11	Room263
12	Room252
13	Room212
14	Room257
15	Room249
16	Room226B
17	Room267
18	Room257
19	Room250A
20	Room269
21	Room250A
22	Room249
23	Room226
24	Room267
25	Room235A
26	Room271A
27	Room211
