# Supplementary material for: Evaluating efficacy of indoor non-pharmaceutical interventions against COVID-19 outbreaks with a coupled spatial-SIR agent-based simulation framework
Source: Sci Rep. 2022 Apr 13;12:6202. doi: 10.1038/s41598-022-09942-y (PMC9007058; doi:10.1038/s41598-022-09942-y)
Supplement: Supplementary file 1 — Supplementary Information. [file 41598_2022_9942_MOESM1_ESM.zip › offices_0.25_0.05_Unrestricted_06_16_2021_13_42_52_539.csv]

Agent	Office
1	Room250B
2	Room249
3	Room252
4	Room226
5	Room263
6	Room208
7	Room232
8	Room241
9	Room261
10	Room250A
11	Room243
12	Room220
13	Room226
14	Room208
15	Room243
16	Room232
17	Room256
18	Room275
19	Room226B
20	Room246
21	Room208
22	Room278
23	Room211A
24	Room250C
25	Room211B
26	Room244
27	Room268
