# Supplementary material for: Evaluating efficacy of indoor non-pharmaceutical interventions against COVID-19 outbreaks with a coupled spatial-SIR agent-based simulation framework
Source: Sci Rep. 2022 Apr 13;12:6202. doi: 10.1038/s41598-022-09942-y (PMC9007058; doi:10.1038/s41598-022-09942-y)
Supplement: Supplementary file 1 — Supplementary Information. [file 41598_2022_9942_MOESM1_ESM.zip › offices_0.25_0.05_Unrestricted_06_16_2021_13_44_08_346.csv]

Agent	Office
1	Room242
2	Room261
3	Room225
4	Room274
5	Room242
6	Room206
7	Room251
8	Room250A
9	Room210
10	Room273
11	Room242
12	Room211B
13	Room263
14	Room261
15	Room226A
16	Room242
17	Room227
18	Room269
19	Room276
20	Room211A
21	Room222
22	Room257
23	Room237
