# Supplementary material for: Evaluating efficacy of indoor non-pharmaceutical interventions against COVID-19 outbreaks with a coupled spatial-SIR agent-based simulation framework
Source: Sci Rep. 2022 Apr 13;12:6202. doi: 10.1038/s41598-022-09942-y (PMC9007058; doi:10.1038/s41598-022-09942-y)
Supplement: Supplementary file 1 — Supplementary Information. [file 41598_2022_9942_MOESM1_ESM.zip › offices_0.25_0.05_Unrestricted_06_16_2021_13_45_15_786.csv]

Agent	Office
1	Room227
2	Room271
3	Room278
4	Room275C
5	Room243
6	Room242
7	Room274
8	Room254
9	Room212
10	Room252
11	Room226B
12	Room226B
13	Room278
14	Room275B
15	Room250C
16	Room267
17	Room274
18	Room249
19	Room245
20	Room208
21	Room271A
22	Room243
23	Room244
24	Room274
25	Room227
26	Room271A
