# Supplementary material for: Evaluating efficacy of indoor non-pharmaceutical interventions against COVID-19 outbreaks with a coupled spatial-SIR agent-based simulation framework
Source: Sci Rep. 2022 Apr 13;12:6202. doi: 10.1038/s41598-022-09942-y (PMC9007058; doi:10.1038/s41598-022-09942-y)
Supplement: Supplementary file 1 — Supplementary Information. [file 41598_2022_9942_MOESM1_ESM.zip › offices_0.25_0.05_Unrestricted_06_16_2021_13_46_26_567.csv]

Agent	Office
1	Room250A
2	Room240
3	Room278
4	Room235B
5	Room274
6	Room241
7	Room276
8	Room227
9	Room244
10	Room275
11	Room244
12	Room250A
13	Room208
14	Room208
15	Room250C
16	Room267
17	Room275C
18	Room252
19	Room274
20	Room274
21	Room276
22	Room212
23	Room210
24	Room268
25	Room268
26	Room237
