# Supplementary material for: Evaluating efficacy of indoor non-pharmaceutical interventions against COVID-19 outbreaks with a coupled spatial-SIR agent-based simulation framework
Source: Sci Rep. 2022 Apr 13;12:6202. doi: 10.1038/s41598-022-09942-y (PMC9007058; doi:10.1038/s41598-022-09942-y)
Supplement: Supplementary file 1 — Supplementary Information. [file 41598_2022_9942_MOESM1_ESM.zip › offices_0.25_0.05_Unrestricted_06_16_2021_13_47_38_084.csv]

Agent	Office
1	Room243
2	Room226B
3	Room210
4	Room222
5	Room235B
6	Room271A
7	Room235C
8	Room226B
9	Room240
10	Room273
11	Room271A
12	Room250C
13	Room230
14	Room266
15	Room263
16	Room271A
17	Room250D
18	Room211
19	Room237
20	Room206
21	Room276
22	Room211A
23	Room263
24	Room242
25	Room214
26	Room256
27	Room266
