# Supplementary material for: Evaluating efficacy of indoor non-pharmaceutical interventions against COVID-19 outbreaks with a coupled spatial-SIR agent-based simulation framework
Source: Sci Rep. 2022 Apr 13;12:6202. doi: 10.1038/s41598-022-09942-y (PMC9007058; doi:10.1038/s41598-022-09942-y)
Supplement: Supplementary file 1 — Supplementary Information. [file 41598_2022_9942_MOESM1_ESM.zip › offices_0.25_0.05_Unrestricted_06_16_2021_13_48_53_850.csv]

Agent	Office
1	Room250C
2	Room250D
3	Room221
4	Room235B
5	Room241
6	Room211A
7	Room271A
8	Room224
9	Room225
10	Room245
11	Room241
12	Room252
13	Room226B
14	Room256
15	Room250B
16	Room222
17	Room275C
18	Room250C
19	Room271
20	Room242
21	Room235C
22	Room235A
23	Room271A
24	Room227
