# Supplementary material for: Evaluating efficacy of indoor non-pharmaceutical interventions against COVID-19 outbreaks with a coupled spatial-SIR agent-based simulation framework
Source: Sci Rep. 2022 Apr 13;12:6202. doi: 10.1038/s41598-022-09942-y (PMC9007058; doi:10.1038/s41598-022-09942-y)
Supplement: Supplementary file 1 — Supplementary Information. [file 41598_2022_9942_MOESM1_ESM.zip › offices_0.25_0.05_Unrestricted_06_16_2021_13_50_10_824.csv]

Agent	Office
1	Room210
2	Room235B
3	Room275B
4	Room257
5	Room274
6	Room273
7	Room263
8	Room221
9	Room250D
10	Room222
11	Room269
12	Room226B
13	Room237
14	Room250B
15	Room224
16	Room237
17	Room210
18	Room246
19	Room263
20	Room250B
21	Room261
22	Room263
23	Room245
24	Room273
