# Supplementary material for: Evaluating efficacy of indoor non-pharmaceutical interventions against COVID-19 outbreaks with a coupled spatial-SIR agent-based simulation framework
Source: Sci Rep. 2022 Apr 13;12:6202. doi: 10.1038/s41598-022-09942-y (PMC9007058; doi:10.1038/s41598-022-09942-y)
Supplement: Supplementary file 1 — Supplementary Information. [file 41598_2022_9942_MOESM1_ESM.zip › offices_0.25_0.15000000000000002_TIG-OneWay_06_13_2021_21_16_17_396.csv]

Agent	Office
1	Room211A
2	Room275
3	Room225
4	Room235C
5	Room237
6	Room275
7	Room250B
8	Room227
9	Room244
10	Room226A
11	Room245
12	Room250A
13	Room275B
14	Room221
15	Room241
16	Room275B
17	Room249
18	Room258
19	Room278
20	Room256
21	Room222
22	Room226
23	Room211B
24	Room244
25	Room240
26	Room276
27	Room275C
