# Supplementary material for: Evaluating efficacy of indoor non-pharmaceutical interventions against COVID-19 outbreaks with a coupled spatial-SIR agent-based simulation framework
Source: Sci Rep. 2022 Apr 13;12:6202. doi: 10.1038/s41598-022-09942-y (PMC9007058; doi:10.1038/s41598-022-09942-y)
Supplement: Supplementary file 1 — Supplementary Information. [file 41598_2022_9942_MOESM1_ESM.zip › offices_0.25_0.15000000000000002_TIG-OneWay_06_13_2021_21_17_30_377.csv]

Agent	Office
1	Room220
2	Room250A
3	Room235A
4	Room220
5	Room250D
6	Room251
7	Room271A
8	Room226A
9	Room226
10	Room252
11	Room274
12	Room261
13	Room275
14	Room250D
15	Room271A
16	Room226A
17	Room243
18	Room240
19	Room245
20	Room211B
21	Room244
22	Room235C
23	Room254
24	Room261
25	Room257
26	Room250B
