# Supplementary material for: Evaluating efficacy of indoor non-pharmaceutical interventions against COVID-19 outbreaks with a coupled spatial-SIR agent-based simulation framework
Source: Sci Rep. 2022 Apr 13;12:6202. doi: 10.1038/s41598-022-09942-y (PMC9007058; doi:10.1038/s41598-022-09942-y)
Supplement: Supplementary file 1 — Supplementary Information. [file 41598_2022_9942_MOESM1_ESM.zip › offices_0.25_0.15000000000000002_TIG-OneWay_06_13_2021_21_18_40_538.csv]

Agent	Office
1	Room252
2	Room232
3	Room250D
4	Room254
5	Room243
6	Room274
7	Room271A
8	Room235C
9	Room235A
10	Room277
11	Room258
12	Room237
13	Room261
14	Room221
15	Room258
16	Room257
17	Room241
18	Room249
19	Room226B
20	Room275C
21	Room222
22	Room221
23	Room249
24	Room254
25	Room276
26	Room232
27	Room242
