# Supplementary material for: Evaluating efficacy of indoor non-pharmaceutical interventions against COVID-19 outbreaks with a coupled spatial-SIR agent-based simulation framework
Source: Sci Rep. 2022 Apr 13;12:6202. doi: 10.1038/s41598-022-09942-y (PMC9007058; doi:10.1038/s41598-022-09942-y)
Supplement: Supplementary file 1 — Supplementary Information. [file 41598_2022_9942_MOESM1_ESM.zip › offices_0.25_0.15000000000000002_TIG-OneWay_06_13_2021_21_19_51_396.csv]

Agent	Office
1	Room226
2	Room256
3	Room249
4	Room221
5	Room271A
6	Room269
7	Room249
8	Room226B
9	Room257
10	Room214
11	Room275
12	Room267
13	Room251
14	Room214
15	Room240
16	Room239
17	Room271A
18	Room257
19	Room221
20	Room258
21	Room240
22	Room277
23	Room263
24	Room240
25	Room226
26	Room237
27	Room256
