# Supplementary material for: Evaluating efficacy of indoor non-pharmaceutical interventions against COVID-19 outbreaks with a coupled spatial-SIR agent-based simulation framework
Source: Sci Rep. 2022 Apr 13;12:6202. doi: 10.1038/s41598-022-09942-y (PMC9007058; doi:10.1038/s41598-022-09942-y)
Supplement: Supplementary file 1 — Supplementary Information. [file 41598_2022_9942_MOESM1_ESM.zip › offices_0.25_0.15000000000000002_TIG-OneWay_06_13_2021_21_21_10_880.csv]

Agent	Office
1	Room227
2	Room250D
3	Room266
4	Room208
5	Room245
6	Room263
7	Room210
8	Room239
9	Room258
10	Room221
11	Room240
12	Room214
13	Room250B
14	Room214
15	Room242
16	Room273
17	Room274
18	Room211B
19	Room211B
20	Room244
21	Room208
22	Room276
23	Room250B
24	Room230
25	Room252
26	Room226A
27	Room246
