# Supplementary material for: Evaluating efficacy of indoor non-pharmaceutical interventions against COVID-19 outbreaks with a coupled spatial-SIR agent-based simulation framework
Source: Sci Rep. 2022 Apr 13;12:6202. doi: 10.1038/s41598-022-09942-y (PMC9007058; doi:10.1038/s41598-022-09942-y)
Supplement: Supplementary file 1 — Supplementary Information. [file 41598_2022_9942_MOESM1_ESM.zip › offices_0.25_0.15000000000000002_TIG-OneWay_06_13_2021_21_22_33_091.csv]

Agent	Office
1	Room276
2	Room221
3	Room275
4	Room250D
5	Room221
6	Room263
7	Room275B
8	Room243
9	Room275B
10	Room257
11	Room227
12	Room275B
13	Room210
14	Room256
15	Room220
16	Room226A
17	Room241
18	Room278
19	Room243
20	Room230
21	Room269
22	Room225
23	Room273
24	Room239
25	Room211A
26	Room226A
27	Room237
