# Supplementary material for: Evaluating efficacy of indoor non-pharmaceutical interventions against COVID-19 outbreaks with a coupled spatial-SIR agent-based simulation framework
Source: Sci Rep. 2022 Apr 13;12:6202. doi: 10.1038/s41598-022-09942-y (PMC9007058; doi:10.1038/s41598-022-09942-y)
Supplement: Supplementary file 1 — Supplementary Information. [file 41598_2022_9942_MOESM1_ESM.zip › offices_0.25_0.15000000000000002_TIG-OneWay_06_13_2021_21_23_46_970.csv]

Agent	Office
1	Room211B
2	Room275
3	Room273
4	Room250C
5	Room211A
6	Room226
7	Room220
8	Room263
9	Room250B
10	Room243
11	Room227
12	Room225
13	Room225
14	Room250A
15	Room246
16	Room245
17	Room211
18	Room240
19	Room251
20	Room276
21	Room275C
22	Room220
23	Room275B
24	Room271
25	Room220
26	Room208
27	Room244
