# Supplementary material for: Evaluating efficacy of indoor non-pharmaceutical interventions against COVID-19 outbreaks with a coupled spatial-SIR agent-based simulation framework
Source: Sci Rep. 2022 Apr 13;12:6202. doi: 10.1038/s41598-022-09942-y (PMC9007058; doi:10.1038/s41598-022-09942-y)
Supplement: Supplementary file 1 — Supplementary Information. [file 41598_2022_9942_MOESM1_ESM.zip › offices_0.25_0.15000000000000002_TIG-OneWay_06_13_2021_21_24_57_394.csv]

Agent	Office
1	Room208
2	Room246
3	Room235B
4	Room235C
5	Room245
6	Room211
7	Room210
8	Room269
9	Room261
10	Room227
11	Room214
12	Room269
13	Room206
14	Room235A
15	Room235A
16	Room256
17	Room232
18	Room235A
19	Room221
20	Room226
21	Room227
22	Room245
23	Room258
24	Room261
