# Supplementary material for: Evaluating efficacy of indoor non-pharmaceutical interventions against COVID-19 outbreaks with a coupled spatial-SIR agent-based simulation framework
Source: Sci Rep. 2022 Apr 13;12:6202. doi: 10.1038/s41598-022-09942-y (PMC9007058; doi:10.1038/s41598-022-09942-y)
Supplement: Supplementary file 1 — Supplementary Information. [file 41598_2022_9942_MOESM1_ESM.zip › offices_0.25_0.15000000000000002_TIG-OneWay_06_13_2021_21_26_04_831.csv]

Agent	Office
1	Room240
2	Room245
3	Room269
4	Room258
5	Room256
6	Room237
7	Room206
8	Room256
9	Room275
10	Room254
11	Room271A
12	Room226B
13	Room273
14	Room225
15	Room244
16	Room250D
17	Room273
18	Room226B
19	Room275
20	Room211A
21	Room220
22	Room269
23	Room250A
24	Room237
25	Room252
26	Room271
27	Room250C
