# Supplementary material for: Evaluating efficacy of indoor non-pharmaceutical interventions against COVID-19 outbreaks with a coupled spatial-SIR agent-based simulation framework
Source: Sci Rep. 2022 Apr 13;12:6202. doi: 10.1038/s41598-022-09942-y (PMC9007058; doi:10.1038/s41598-022-09942-y)
Supplement: Supplementary file 1 — Supplementary Information. [file 41598_2022_9942_MOESM1_ESM.zip › offices_0.25_0.15000000000000002_TIG-OneWay_06_13_2021_21_27_16_668.csv]

Agent	Office
1	Room232
2	Room243
3	Room240
4	Room221
5	Room251
6	Room269
7	Room212
8	Room232
9	Room268
10	Room276
11	Room250B
12	Room250A
13	Room278
14	Room273
15	Room251
16	Room245
17	Room278
18	Room240
19	Room244
20	Room274
21	Room268
22	Room221
23	Room225
24	Room251
25	Room221
26	Room250D
27	Room246
