# Supplementary material for: Evaluating efficacy of indoor non-pharmaceutical interventions against COVID-19 outbreaks with a coupled spatial-SIR agent-based simulation framework
Source: Sci Rep. 2022 Apr 13;12:6202. doi: 10.1038/s41598-022-09942-y (PMC9007058; doi:10.1038/s41598-022-09942-y)
Supplement: Supplementary file 1 — Supplementary Information. [file 41598_2022_9942_MOESM1_ESM.zip › offices_0.25_0.15000000000000002_Unrestricted_06_16_2021_13_39_08_886.csv]

Agent	Office
1	Room256
2	Room235B
3	Room251
4	Room225
5	Room208
6	Room275C
7	Room276
8	Room212
9	Room235B
10	Room240
11	Room212
12	Room245
13	Room250B
14	Room258
15	Room224
16	Room246
17	Room250C
18	Room211
19	Room275B
20	Room246
21	Room244
22	Room230
23	Room252
24	Room226A
25	Room249
26	Room206
27	Room208
