# Supplementary material for: Evaluating efficacy of indoor non-pharmaceutical interventions against COVID-19 outbreaks with a coupled spatial-SIR agent-based simulation framework
Source: Sci Rep. 2022 Apr 13;12:6202. doi: 10.1038/s41598-022-09942-y (PMC9007058; doi:10.1038/s41598-022-09942-y)
Supplement: Supplementary file 1 — Supplementary Information. [file 41598_2022_9942_MOESM1_ESM.zip › offices_0.25_0.15000000000000002_Unrestricted_06_16_2021_13_40_23_008.csv]

Agent	Office
1	Room210
2	Room240
3	Room278
4	Room250B
5	Room263
6	Room249
7	Room227
8	Room210
9	Room240
10	Room273
11	Room273
12	Room226A
13	Room267
14	Room225
15	Room250D
16	Room232
17	Room261
18	Room275
19	Room211A
20	Room257
21	Room269
22	Room222
23	Room241
24	Room220
25	Room225
26	Room277
27	Room243
