# Supplementary material for: Evaluating efficacy of indoor non-pharmaceutical interventions against COVID-19 outbreaks with a coupled spatial-SIR agent-based simulation framework
Source: Sci Rep. 2022 Apr 13;12:6202. doi: 10.1038/s41598-022-09942-y (PMC9007058; doi:10.1038/s41598-022-09942-y)
Supplement: Supplementary file 1 — Supplementary Information. [file 41598_2022_9942_MOESM1_ESM.zip › offices_0.25_0.15000000000000002_Unrestricted_06_16_2021_13_41_35_531.csv]

Agent	Office
1	Room235C
2	Room277
3	Room227
4	Room240
5	Room271A
6	Room240
7	Room239
8	Room271
9	Room230
10	Room271A
11	Room275C
12	Room235B
13	Room208
14	Room273
15	Room230
16	Room211
17	Room261
18	Room239
19	Room257
20	Room208
21	Room226
22	Room208
23	Room221
24	Room254
25	Room227
26	Room275B
27	Room256
