# Supplementary material for: Evaluating efficacy of indoor non-pharmaceutical interventions against COVID-19 outbreaks with a coupled spatial-SIR agent-based simulation framework
Source: Sci Rep. 2022 Apr 13;12:6202. doi: 10.1038/s41598-022-09942-y (PMC9007058; doi:10.1038/s41598-022-09942-y)
Supplement: Supplementary file 1 — Supplementary Information. [file 41598_2022_9942_MOESM1_ESM.zip › offices_0.25_0.15000000000000002_Unrestricted_06_16_2021_13_42_51_599.csv]

Agent	Office
1	Room214
2	Room273
3	Room254
4	Room224
5	Room226
6	Room211
7	Room225
8	Room277
9	Room252
10	Room271
11	Room241
12	Room227
13	Room250C
14	Room277
15	Room210
16	Room266
17	Room232
18	Room271A
19	Room246
20	Room235A
21	Room258
22	Room274
23	Room211B
24	Room250A
25	Room211
26	Room246
27	Room271
