# Supplementary material for: Evaluating efficacy of indoor non-pharmaceutical interventions against COVID-19 outbreaks with a coupled spatial-SIR agent-based simulation framework
Source: Sci Rep. 2022 Apr 13;12:6202. doi: 10.1038/s41598-022-09942-y (PMC9007058; doi:10.1038/s41598-022-09942-y)
Supplement: Supplementary file 1 — Supplementary Information. [file 41598_2022_9942_MOESM1_ESM.zip › offices_0.25_0.15000000000000002_Unrestricted_06_16_2021_13_44_08_313.csv]

Agent	Office
1	Room240
2	Room241
3	Room252
4	Room206
5	Room250D
6	Room227
7	Room226
8	Room268
9	Room237
10	Room256
11	Room250A
12	Room224
13	Room275C
14	Room267
15	Room211
16	Room256
17	Room243
18	Room206
19	Room226
20	Room214
21	Room235A
22	Room245
23	Room240
24	Room250A
25	Room271A
26	Room244
27	Room268
