# Supplementary material for: Evaluating efficacy of indoor non-pharmaceutical interventions against COVID-19 outbreaks with a coupled spatial-SIR agent-based simulation framework
Source: Sci Rep. 2022 Apr 13;12:6202. doi: 10.1038/s41598-022-09942-y (PMC9007058; doi:10.1038/s41598-022-09942-y)
Supplement: Supplementary file 1 — Supplementary Information. [file 41598_2022_9942_MOESM1_ESM.zip › offices_0.25_0.15000000000000002_Unrestricted_06_16_2021_13_45_17_423.csv]

Agent	Office
1	Room222
2	Room256
3	Room271
4	Room252
5	Room250A
6	Room258
7	Room268
8	Room249
9	Room226B
10	Room211B
11	Room211B
12	Room274
13	Room243
14	Room250A
15	Room250A
16	Room211A
17	Room212
18	Room251
19	Room257
20	Room211
21	Room241
22	Room232
