# Supplementary material for: Evaluating efficacy of indoor non-pharmaceutical interventions against COVID-19 outbreaks with a coupled spatial-SIR agent-based simulation framework
Source: Sci Rep. 2022 Apr 13;12:6202. doi: 10.1038/s41598-022-09942-y (PMC9007058; doi:10.1038/s41598-022-09942-y)
Supplement: Supplementary file 1 — Supplementary Information. [file 41598_2022_9942_MOESM1_ESM.zip › offices_0.25_0.15000000000000002_Unrestricted_06_16_2021_13_46_20_688.csv]

Agent	Office
1	Room214
2	Room258
3	Room250D
4	Room210
5	Room254
6	Room226B
7	Room242
8	Room239
9	Room274
10	Room249
11	Room241
12	Room256
13	Room275
14	Room240
15	Room258
16	Room275C
17	Room263
18	Room278
19	Room267
20	Room237
21	Room274
22	Room252
23	Room235B
24	Room275
25	Room246
