# Supplementary material for: Evaluating efficacy of indoor non-pharmaceutical interventions against COVID-19 outbreaks with a coupled spatial-SIR agent-based simulation framework
Source: Sci Rep. 2022 Apr 13;12:6202. doi: 10.1038/s41598-022-09942-y (PMC9007058; doi:10.1038/s41598-022-09942-y)
Supplement: Supplementary file 1 — Supplementary Information. [file 41598_2022_9942_MOESM1_ESM.zip › offices_0.25_0.15000000000000002_Unrestricted_06_16_2021_13_47_29_652.csv]

Agent	Office
1	Room249
2	Room206
3	Room271A
4	Room222
5	Room222
6	Room212
7	Room243
8	Room271A
9	Room239
10	Room206
11	Room276
12	Room239
13	Room274
14	Room249
15	Room273
16	Room257
17	Room252
18	Room263
19	Room211A
20	Room226A
21	Room220
22	Room250D
23	Room212
24	Room206
25	Room257
26	Room256
27	Room250B
