# Supplementary material for: Evaluating efficacy of indoor non-pharmaceutical interventions against COVID-19 outbreaks with a coupled spatial-SIR agent-based simulation framework
Source: Sci Rep. 2022 Apr 13;12:6202. doi: 10.1038/s41598-022-09942-y (PMC9007058; doi:10.1038/s41598-022-09942-y)
Supplement: Supplementary file 1 — Supplementary Information. [file 41598_2022_9942_MOESM1_ESM.zip › offices_0.25_0.15000000000000002_Unrestricted_06_16_2021_13_48_45_306.csv]

Agent	Office
1	Room226B
2	Room235A
3	Room252
4	Room239
5	Room271
6	Room226
7	Room237
8	Room226A
9	Room275C
10	Room226A
11	Room211B
12	Room237
13	Room245
14	Room258
15	Room268
16	Room269
17	Room222
18	Room269
19	Room240
20	Room226
21	Room239
22	Room241
23	Room227
24	Room246
