# Supplementary material for: Evaluating efficacy of indoor non-pharmaceutical interventions against COVID-19 outbreaks with a coupled spatial-SIR agent-based simulation framework
Source: Sci Rep. 2022 Apr 13;12:6202. doi: 10.1038/s41598-022-09942-y (PMC9007058; doi:10.1038/s41598-022-09942-y)
Supplement: Supplementary file 1 — Supplementary Information. [file 41598_2022_9942_MOESM1_ESM.zip › offices_0.25_0.15000000000000002_Unrestricted_06_16_2021_13_50_01_716.csv]

Agent	Office
1	Room256
2	Room211
3	Room235C
4	Room237
5	Room277
6	Room256
7	Room245
8	Room258
9	Room269
10	Room269
11	Room226B
12	Room214
13	Room235C
14	Room278
15	Room235B
16	Room212
17	Room235A
18	Room243
19	Room256
