# Supplementary material for: Evaluating efficacy of indoor non-pharmaceutical interventions against COVID-19 outbreaks with a coupled spatial-SIR agent-based simulation framework
Source: Sci Rep. 2022 Apr 13;12:6202. doi: 10.1038/s41598-022-09942-y (PMC9007058; doi:10.1038/s41598-022-09942-y)
Supplement: Supplementary file 1 — Supplementary Information. [file 41598_2022_9942_MOESM1_ESM.zip › offices_0.25_0.1_TIG-OneWay_06_13_2021_21_16_17_427.csv]

Agent	Office
1	Room271A
2	Room254
3	Room244
4	Room278
5	Room275B
6	Room226A
7	Room214
8	Room250C
9	Room277
10	Room250D
11	Room227
12	Room258
13	Room220
14	Room275C
15	Room249
16	Room277
17	Room220
18	Room256
19	Room230
20	Room268
21	Room249
22	Room206
23	Room251
24	Room273
25	Room245
26	Room226
27	Room275
