# Supplementary material for: Evaluating efficacy of indoor non-pharmaceutical interventions against COVID-19 outbreaks with a coupled spatial-SIR agent-based simulation framework
Source: Sci Rep. 2022 Apr 13;12:6202. doi: 10.1038/s41598-022-09942-y (PMC9007058; doi:10.1038/s41598-022-09942-y)
Supplement: Supplementary file 1 — Supplementary Information. [file 41598_2022_9942_MOESM1_ESM.zip › offices_0.25_0.1_TIG-OneWay_06_13_2021_21_17_30_400.csv]

Agent	Office
1	Room267
2	Room249
3	Room275B
4	Room256
5	Room250A
6	Room235B
7	Room210
8	Room237
9	Room266
10	Room212
11	Room261
12	Room266
13	Room225
14	Room240
15	Room250C
16	Room250B
17	Room273
18	Room221
19	Room276
20	Room227
21	Room275
22	Room244
23	Room251
24	Room245
25	Room276
26	Room271
27	Room227
