# Supplementary material for: Evaluating efficacy of indoor non-pharmaceutical interventions against COVID-19 outbreaks with a coupled spatial-SIR agent-based simulation framework
Source: Sci Rep. 2022 Apr 13;12:6202. doi: 10.1038/s41598-022-09942-y (PMC9007058; doi:10.1038/s41598-022-09942-y)
Supplement: Supplementary file 1 — Supplementary Information. [file 41598_2022_9942_MOESM1_ESM.zip › offices_0.25_0.1_TIG-OneWay_06_13_2021_21_18_39_681.csv]

Agent	Office
1	Room226A
2	Room226B
3	Room273
4	Room243
5	Room226B
6	Room257
7	Room271A
8	Room211B
9	Room235B
10	Room224
11	Room268
12	Room211
13	Room208
14	Room243
15	Room252
16	Room258
17	Room226
18	Room232
19	Room220
20	Room271A
21	Room227
22	Room222
23	Room246
24	Room246
25	Room267
26	Room242
27	Room245
