# Supplementary material for: Evaluating efficacy of indoor non-pharmaceutical interventions against COVID-19 outbreaks with a coupled spatial-SIR agent-based simulation framework
Source: Sci Rep. 2022 Apr 13;12:6202. doi: 10.1038/s41598-022-09942-y (PMC9007058; doi:10.1038/s41598-022-09942-y)
Supplement: Supplementary file 1 — Supplementary Information. [file 41598_2022_9942_MOESM1_ESM.zip › offices_0.25_0.1_TIG-OneWay_06_13_2021_21_19_49_647.csv]

Agent	Office
1	Room211B
2	Room250D
3	Room275B
4	Room273
5	Room235C
6	Room258
7	Room276
8	Room250C
9	Room276
10	Room221
11	Room227
12	Room241
13	Room278
14	Room211
15	Room244
16	Room232
17	Room222
18	Room246
19	Room246
20	Room277
21	Room263
22	Room232
23	Room250D
24	Room275C
25	Room208
26	Room273
27	Room263
