# Supplementary material for: Evaluating efficacy of indoor non-pharmaceutical interventions against COVID-19 outbreaks with a coupled spatial-SIR agent-based simulation framework
Source: Sci Rep. 2022 Apr 13;12:6202. doi: 10.1038/s41598-022-09942-y (PMC9007058; doi:10.1038/s41598-022-09942-y)
Supplement: Supplementary file 1 — Supplementary Information. [file 41598_2022_9942_MOESM1_ESM.zip › offices_0.25_0.1_TIG-OneWay_06_13_2021_21_21_08_704.csv]

Agent	Office
1	Room274
2	Room274
3	Room275
4	Room277
5	Room222
6	Room221
7	Room211B
8	Room250C
9	Room261
10	Room275C
11	Room210
12	Room237
13	Room275B
14	Room235C
15	Room211
16	Room235C
17	Room237
18	Room206
19	Room224
20	Room251
21	Room224
22	Room274
23	Room240
24	Room275
25	Room240
26	Room230
27	Room211A
