# Supplementary material for: Evaluating efficacy of indoor non-pharmaceutical interventions against COVID-19 outbreaks with a coupled spatial-SIR agent-based simulation framework
Source: Sci Rep. 2022 Apr 13;12:6202. doi: 10.1038/s41598-022-09942-y (PMC9007058; doi:10.1038/s41598-022-09942-y)
Supplement: Supplementary file 1 — Supplementary Information. [file 41598_2022_9942_MOESM1_ESM.zip › offices_0.25_0.1_TIG-OneWay_06_13_2021_21_22_31_954.csv]

Agent	Office
1	Room251
2	Room277
3	Room222
4	Room269
5	Room214
6	Room225
7	Room227
8	Room242
9	Room235B
10	Room252
11	Room269
12	Room251
13	Room241
14	Room226A
15	Room261
16	Room275B
17	Room235C
18	Room245
19	Room239
20	Room211
21	Room222
22	Room226A
23	Room269
24	Room235A
25	Room211B
26	Room211
