# Supplementary material for: Evaluating efficacy of indoor non-pharmaceutical interventions against COVID-19 outbreaks with a coupled spatial-SIR agent-based simulation framework
Source: Sci Rep. 2022 Apr 13;12:6202. doi: 10.1038/s41598-022-09942-y (PMC9007058; doi:10.1038/s41598-022-09942-y)
Supplement: Supplementary file 1 — Supplementary Information. [file 41598_2022_9942_MOESM1_ESM.zip › offices_0.25_0.1_TIG-OneWay_06_13_2021_21_23_43_637.csv]

Agent	Office
1	Room275B
2	Room257
3	Room273
4	Room232
5	Room244
6	Room256
7	Room214
8	Room211
9	Room222
10	Room273
11	Room240
12	Room254
13	Room271A
14	Room266
15	Room275
16	Room266
17	Room268
18	Room267
19	Room235B
20	Room208
21	Room246
22	Room235B
23	Room263
24	Room235A
25	Room274
26	Room235A
27	Room246
