# Supplementary material for: Evaluating efficacy of indoor non-pharmaceutical interventions against COVID-19 outbreaks with a coupled spatial-SIR agent-based simulation framework
Source: Sci Rep. 2022 Apr 13;12:6202. doi: 10.1038/s41598-022-09942-y (PMC9007058; doi:10.1038/s41598-022-09942-y)
Supplement: Supplementary file 1 — Supplementary Information. [file 41598_2022_9942_MOESM1_ESM.zip › offices_0.25_0.1_TIG-OneWay_06_13_2021_21_24_52_808.csv]

Agent	Office
1	Room220
2	Room235B
3	Room242
4	Room258
5	Room250A
6	Room266
7	Room212
8	Room230
9	Room230
10	Room232
11	Room267
12	Room273
13	Room222
14	Room251
15	Room250D
16	Room273
17	Room249
18	Room252
19	Room273
20	Room226
21	Room261
22	Room256
23	Room250A
24	Room252
25	Room230
26	Room258
27	Room257
