# Supplementary material for: Evaluating efficacy of indoor non-pharmaceutical interventions against COVID-19 outbreaks with a coupled spatial-SIR agent-based simulation framework
Source: Sci Rep. 2022 Apr 13;12:6202. doi: 10.1038/s41598-022-09942-y (PMC9007058; doi:10.1038/s41598-022-09942-y)
Supplement: Supplementary file 1 — Supplementary Information. [file 41598_2022_9942_MOESM1_ESM.zip › offices_0.25_0.1_TIG-OneWay_06_13_2021_21_26_03_921.csv]

Agent	Office
1	Room261
2	Room275C
3	Room246
4	Room222
5	Room224
6	Room269
7	Room249
8	Room249
9	Room256
10	Room251
11	Room251
12	Room261
13	Room210
14	Room222
15	Room271A
16	Room226B
17	Room220
18	Room276
19	Room212
20	Room241
21	Room275
22	Room211
23	Room239
24	Room241
25	Room241
