# Supplementary material for: Evaluating efficacy of indoor non-pharmaceutical interventions against COVID-19 outbreaks with a coupled spatial-SIR agent-based simulation framework
Source: Sci Rep. 2022 Apr 13;12:6202. doi: 10.1038/s41598-022-09942-y (PMC9007058; doi:10.1038/s41598-022-09942-y)
Supplement: Supplementary file 1 — Supplementary Information. [file 41598_2022_9942_MOESM1_ESM.zip › offices_0.25_0.1_TIG-OneWay_06_13_2021_21_27_12_140.csv]

Agent	Office
1	Room244
2	Room275C
3	Room276
4	Room211B
5	Room275B
6	Room220
7	Room230
8	Room244
9	Room249
10	Room242
11	Room269
12	Room267
13	Room240
14	Room275
15	Room249
16	Room250C
17	Room208
18	Room244
19	Room244
20	Room274
21	Room269
22	Room246
23	Room275B
24	Room235B
25	Room267
26	Room211A
27	Room250C
