# Supplementary material for: Evaluating efficacy of indoor non-pharmaceutical interventions against COVID-19 outbreaks with a coupled spatial-SIR agent-based simulation framework
Source: Sci Rep. 2022 Apr 13;12:6202. doi: 10.1038/s41598-022-09942-y (PMC9007058; doi:10.1038/s41598-022-09942-y)
Supplement: Supplementary file 1 — Supplementary Information. [file 41598_2022_9942_MOESM1_ESM.zip › offices_0.25_0.1_Unrestricted_06_16_2021_13_39_08_869.csv]

Agent	Office
1	Room251
2	Room269
3	Room250C
4	Room267
5	Room275B
6	Room232
7	Room251
8	Room269
9	Room240
10	Room275C
11	Room235A
12	Room244
13	Room250D
14	Room251
15	Room244
16	Room211B
17	Room256
18	Room225
19	Room227
20	Room246
21	Room278
22	Room276
23	Room222
24	Room276
25	Room278
26	Room220
27	Room249
