# Supplementary material for: Evaluating efficacy of indoor non-pharmaceutical interventions against COVID-19 outbreaks with a coupled spatial-SIR agent-based simulation framework
Source: Sci Rep. 2022 Apr 13;12:6202. doi: 10.1038/s41598-022-09942-y (PMC9007058; doi:10.1038/s41598-022-09942-y)
Supplement: Supplementary file 1 — Supplementary Information. [file 41598_2022_9942_MOESM1_ESM.zip › offices_0.25_0.1_Unrestricted_06_16_2021_13_40_22_486.csv]

Agent	Office
1	Room278
2	Room269
3	Room226
4	Room257
5	Room275
6	Room246
7	Room235A
8	Room245
9	Room243
10	Room206
11	Room214
12	Room224
13	Room206
14	Room275B
15	Room275B
16	Room226B
17	Room271
18	Room237
19	Room212
20	Room230
21	Room227
22	Room276
23	Room275
24	Room237
25	Room220
26	Room224
27	Room226B
