# Supplementary material for: Evaluating efficacy of indoor non-pharmaceutical interventions against COVID-19 outbreaks with a coupled spatial-SIR agent-based simulation framework
Source: Sci Rep. 2022 Apr 13;12:6202. doi: 10.1038/s41598-022-09942-y (PMC9007058; doi:10.1038/s41598-022-09942-y)
Supplement: Supplementary file 1 — Supplementary Information. [file 41598_2022_9942_MOESM1_ESM.zip › offices_0.25_0.1_Unrestricted_06_16_2021_13_41_34_335.csv]

Agent	Office
1	Room245
2	Room250C
3	Room274
4	Room269
5	Room275B
6	Room232
7	Room250B
8	Room266
9	Room242
10	Room261
11	Room237
12	Room210
13	Room273
14	Room245
15	Room235A
16	Room235A
17	Room250C
18	Room269
19	Room235A
20	Room252
21	Room249
22	Room214
23	Room271A
24	Room227
25	Room256
26	Room276
27	Room221
