# Supplementary material for: Evaluating efficacy of indoor non-pharmaceutical interventions against COVID-19 outbreaks with a coupled spatial-SIR agent-based simulation framework
Source: Sci Rep. 2022 Apr 13;12:6202. doi: 10.1038/s41598-022-09942-y (PMC9007058; doi:10.1038/s41598-022-09942-y)
Supplement: Supplementary file 1 — Supplementary Information. [file 41598_2022_9942_MOESM1_ESM.zip › offices_0.25_0.1_Unrestricted_06_16_2021_13_42_48_307.csv]

Agent	Office
1	Room222
2	Room275B
3	Room211B
4	Room211
5	Room227
6	Room211
7	Room251
8	Room221
9	Room250C
10	Room275
11	Room239
12	Room271
13	Room250D
14	Room250C
15	Room268
16	Room208
17	Room211A
18	Room211A
19	Room268
20	Room225
21	Room250D
22	Room210
23	Room211A
24	Room249
25	Room257
26	Room221
27	Room251
