# Supplementary material for: Evaluating efficacy of indoor non-pharmaceutical interventions against COVID-19 outbreaks with a coupled spatial-SIR agent-based simulation framework
Source: Sci Rep. 2022 Apr 13;12:6202. doi: 10.1038/s41598-022-09942-y (PMC9007058; doi:10.1038/s41598-022-09942-y)
Supplement: Supplementary file 1 — Supplementary Information. [file 41598_2022_9942_MOESM1_ESM.zip › offices_0.25_0.1_Unrestricted_06_16_2021_13_44_04_091.csv]

Agent	Office
1	Room275B
2	Room266
3	Room222
4	Room235B
5	Room211A
6	Room226
7	Room226
8	Room249
9	Room235B
10	Room211
11	Room251
12	Room250C
13	Room230
14	Room250D
15	Room232
16	Room226A
17	Room250A
18	Room273
19	Room211A
20	Room250B
21	Room257
22	Room274
23	Room245
24	Room256
25	Room275C
26	Room235A
