# Supplementary material for: Evaluating efficacy of indoor non-pharmaceutical interventions against COVID-19 outbreaks with a coupled spatial-SIR agent-based simulation framework
Source: Sci Rep. 2022 Apr 13;12:6202. doi: 10.1038/s41598-022-09942-y (PMC9007058; doi:10.1038/s41598-022-09942-y)
Supplement: Supplementary file 1 — Supplementary Information. [file 41598_2022_9942_MOESM1_ESM.zip › offices_0.25_0.1_Unrestricted_06_16_2021_13_45_11_980.csv]

Agent	Office
1	Room254
2	Room206
3	Room261
4	Room252
5	Room212
6	Room256
7	Room237
8	Room252
9	Room250C
10	Room268
11	Room226
12	Room269
13	Room211A
14	Room214
15	Room269
16	Room254
17	Room276
18	Room222
19	Room208
20	Room230
