# Supplementary material for: Evaluating efficacy of indoor non-pharmaceutical interventions against COVID-19 outbreaks with a coupled spatial-SIR agent-based simulation framework
Source: Sci Rep. 2022 Apr 13;12:6202. doi: 10.1038/s41598-022-09942-y (PMC9007058; doi:10.1038/s41598-022-09942-y)
Supplement: Supplementary file 1 — Supplementary Information. [file 41598_2022_9942_MOESM1_ESM.zip › offices_0.25_0.1_Unrestricted_06_16_2021_13_46_13_207.csv]

Agent	Office
1	Room275B
2	Room249
3	Room235A
4	Room250A
5	Room250C
6	Room273
7	Room220
8	Room235A
9	Room242
10	Room271
11	Room276
12	Room263
13	Room237
14	Room239
15	Room245
16	Room268
17	Room211
18	Room225
19	Room273
20	Room235A
21	Room245
22	Room241
23	Room241
24	Room235C
25	Room235B
26	Room250C
27	Room267
