# Supplementary material for: Evaluating efficacy of indoor non-pharmaceutical interventions against COVID-19 outbreaks with a coupled spatial-SIR agent-based simulation framework
Source: Sci Rep. 2022 Apr 13;12:6202. doi: 10.1038/s41598-022-09942-y (PMC9007058; doi:10.1038/s41598-022-09942-y)
Supplement: Supplementary file 1 — Supplementary Information. [file 41598_2022_9942_MOESM1_ESM.zip › offices_0.25_0.1_Unrestricted_06_16_2021_13_47_22_844.csv]

Agent	Office
1	Room278
2	Room250A
3	Room258
4	Room250A
5	Room257
6	Room252
7	Room257
8	Room261
9	Room232
10	Room246
11	Room250B
12	Room258
13	Room214
14	Room211A
15	Room271
16	Room257
17	Room252
18	Room232
19	Room225
20	Room271
21	Room278
22	Room256
23	Room240
24	Room245
25	Room266
26	Room241
27	Room274
