# Supplementary material for: Evaluating efficacy of indoor non-pharmaceutical interventions against COVID-19 outbreaks with a coupled spatial-SIR agent-based simulation framework
Source: Sci Rep. 2022 Apr 13;12:6202. doi: 10.1038/s41598-022-09942-y (PMC9007058; doi:10.1038/s41598-022-09942-y)
Supplement: Supplementary file 1 — Supplementary Information. [file 41598_2022_9942_MOESM1_ESM.zip › offices_0.25_0.1_Unrestricted_06_16_2021_13_48_38_316.csv]

Agent	Office
1	Room208
2	Room256
3	Room250C
4	Room225
5	Room273
6	Room214
7	Room226B
8	Room249
9	Room273
10	Room211
11	Room273
12	Room250A
13	Room250A
14	Room222
15	Room275B
16	Room245
17	Room226A
18	Room235B
19	Room226A
20	Room211
21	Room243
22	Room235A
23	Room276
24	Room266
25	Room258
26	Room210
27	Room211
