# Supplementary material for: Evaluating efficacy of indoor non-pharmaceutical interventions against COVID-19 outbreaks with a coupled spatial-SIR agent-based simulation framework
Source: Sci Rep. 2022 Apr 13;12:6202. doi: 10.1038/s41598-022-09942-y (PMC9007058; doi:10.1038/s41598-022-09942-y)
Supplement: Supplementary file 1 — Supplementary Information. [file 41598_2022_9942_MOESM1_ESM.zip › offices_0.25_0.1_Unrestricted_06_16_2021_13_49_58_776.csv]

Agent	Office
1	Room250C
2	Room206
3	Room250B
4	Room220
5	Room254
6	Room271
7	Room275C
8	Room251
9	Room210
10	Room211B
11	Room235A
12	Room275B
13	Room275
14	Room210
15	Room243
16	Room235B
17	Room250D
18	Room276
19	Room250C
20	Room210
21	Room221
22	Room237
23	Room254
24	Room240
25	Room266
26	Room208
27	Room250C
