# Supplementary material for: Evaluating efficacy of indoor non-pharmaceutical interventions against COVID-19 outbreaks with a coupled spatial-SIR agent-based simulation framework
Source: Sci Rep. 2022 Apr 13;12:6202. doi: 10.1038/s41598-022-09942-y (PMC9007058; doi:10.1038/s41598-022-09942-y)
Supplement: Supplementary file 1 — Supplementary Information. [file 41598_2022_9942_MOESM1_ESM.zip › offices_0.25_0.25_TIG-OneWay_06_13_2021_21_16_17_353.csv]

Agent	Office
1	Room240
2	Room211A
3	Room251
4	Room230
5	Room256
6	Room220
7	Room222
8	Room274
9	Room250D
10	Room275
11	Room227
12	Room211
13	Room250B
14	Room208
15	Room211
16	Room274
17	Room263
18	Room225
19	Room268
20	Room240
21	Room273
22	Room266
23	Room211
24	Room211B
25	Room221
26	Room211A
27	Room221
