# Supplementary material for: Evaluating efficacy of indoor non-pharmaceutical interventions against COVID-19 outbreaks with a coupled spatial-SIR agent-based simulation framework
Source: Sci Rep. 2022 Apr 13;12:6202. doi: 10.1038/s41598-022-09942-y (PMC9007058; doi:10.1038/s41598-022-09942-y)
Supplement: Supplementary file 1 — Supplementary Information. [file 41598_2022_9942_MOESM1_ESM.zip › offices_0.25_0.25_TIG-OneWay_06_13_2021_21_17_32_144.csv]

Agent	Office
1	Room242
2	Room241
3	Room277
4	Room220
5	Room232
6	Room220
7	Room250B
8	Room246
9	Room225
10	Room278
11	Room224
12	Room278
13	Room211
14	Room275
15	Room206
16	Room252
17	Room230
18	Room214
19	Room250A
20	Room232
21	Room256
22	Room226B
23	Room271
24	Room235A
25	Room226B
26	Room240
27	Room242
