# Supplementary material for: Evaluating efficacy of indoor non-pharmaceutical interventions against COVID-19 outbreaks with a coupled spatial-SIR agent-based simulation framework
Source: Sci Rep. 2022 Apr 13;12:6202. doi: 10.1038/s41598-022-09942-y (PMC9007058; doi:10.1038/s41598-022-09942-y)
Supplement: Supplementary file 1 — Supplementary Information. [file 41598_2022_9942_MOESM1_ESM.zip › offices_0.25_0.25_TIG-OneWay_06_13_2021_21_18_44_713.csv]

Agent	Office
1	Room210
2	Room226
3	Room275C
4	Room235A
5	Room274
6	Room212
7	Room245
8	Room249
9	Room208
10	Room212
11	Room226A
12	Room232
13	Room226B
14	Room245
15	Room249
16	Room263
17	Room250D
18	Room226B
19	Room240
20	Room250B
21	Room250C
22	Room239
