# Supplementary material for: Evaluating efficacy of indoor non-pharmaceutical interventions against COVID-19 outbreaks with a coupled spatial-SIR agent-based simulation framework
Source: Sci Rep. 2022 Apr 13;12:6202. doi: 10.1038/s41598-022-09942-y (PMC9007058; doi:10.1038/s41598-022-09942-y)
Supplement: Supplementary file 1 — Supplementary Information. [file 41598_2022_9942_MOESM1_ESM.zip › offices_0.25_0.25_TIG-OneWay_06_13_2021_21_19_52_613.csv]

Agent	Office
1	Room244
2	Room274
3	Room268
4	Room211A
5	Room244
6	Room252
7	Room268
8	Room220
9	Room251
10	Room271
11	Room211B
12	Room274
13	Room246
14	Room261
15	Room250D
16	Room240
17	Room242
18	Room222
19	Room258
20	Room208
21	Room268
22	Room278
23	Room250B
24	Room243
25	Room277
26	Room224
