# Supplementary material for: Evaluating efficacy of indoor non-pharmaceutical interventions against COVID-19 outbreaks with a coupled spatial-SIR agent-based simulation framework
Source: Sci Rep. 2022 Apr 13;12:6202. doi: 10.1038/s41598-022-09942-y (PMC9007058; doi:10.1038/s41598-022-09942-y)
Supplement: Supplementary file 1 — Supplementary Information. [file 41598_2022_9942_MOESM1_ESM.zip › offices_0.25_0.25_TIG-OneWay_06_13_2021_21_21_13_900.csv]

Agent	Office
1	Room244
2	Room274
3	Room227
4	Room221
5	Room206
6	Room206
7	Room275C
8	Room212
9	Room273
10	Room230
11	Room268
12	Room212
13	Room230
14	Room227
15	Room235A
16	Room275C
17	Room225
18	Room269
19	Room220
20	Room242
21	Room226
22	Room214
23	Room268
24	Room250B
25	Room275
26	Room227
27	Room226B
