# Supplementary material for: Evaluating efficacy of indoor non-pharmaceutical interventions against COVID-19 outbreaks with a coupled spatial-SIR agent-based simulation framework
Source: Sci Rep. 2022 Apr 13;12:6202. doi: 10.1038/s41598-022-09942-y (PMC9007058; doi:10.1038/s41598-022-09942-y)
Supplement: Supplementary file 1 — Supplementary Information. [file 41598_2022_9942_MOESM1_ESM.zip › offices_0.25_0.25_TIG-OneWay_06_13_2021_21_22_40_218.csv]

Agent	Office
1	Room211B
2	Room271A
3	Room257
4	Room224
5	Room211B
6	Room243
7	Room222
8	Room226A
9	Room275
10	Room261
11	Room208
12	Room278
13	Room210
14	Room252
15	Room232
16	Room269
17	Room250B
18	Room250B
19	Room277
20	Room275C
21	Room235A
22	Room235B
23	Room274
24	Room222
25	Room210
26	Room250B
27	Room250A
