# Supplementary material for: Evaluating efficacy of indoor non-pharmaceutical interventions against COVID-19 outbreaks with a coupled spatial-SIR agent-based simulation framework
Source: Sci Rep. 2022 Apr 13;12:6202. doi: 10.1038/s41598-022-09942-y (PMC9007058; doi:10.1038/s41598-022-09942-y)
Supplement: Supplementary file 1 — Supplementary Information. [file 41598_2022_9942_MOESM1_ESM.zip › offices_0.25_0.25_TIG-OneWay_06_13_2021_21_23_55_114.csv]

Agent	Office
1	Room212
2	Room244
3	Room276
4	Room278
5	Room210
6	Room254
7	Room243
8	Room274
9	Room275
10	Room235C
11	Room220
12	Room235B
13	Room275
14	Room249
15	Room256
16	Room263
17	Room235A
18	Room277
19	Room237
20	Room225
21	Room226
22	Room232
23	Room266
24	Room221
25	Room206
26	Room271
27	Room226B
