# Supplementary material for: Evaluating efficacy of indoor non-pharmaceutical interventions against COVID-19 outbreaks with a coupled spatial-SIR agent-based simulation framework
Source: Sci Rep. 2022 Apr 13;12:6202. doi: 10.1038/s41598-022-09942-y (PMC9007058; doi:10.1038/s41598-022-09942-y)
Supplement: Supplementary file 1 — Supplementary Information. [file 41598_2022_9942_MOESM1_ESM.zip › offices_0.25_0.25_TIG-OneWay_06_13_2021_21_25_08_747.csv]

Agent	Office
1	Room275C
2	Room226A
3	Room226B
4	Room258
5	Room240
6	Room206
7	Room222
8	Room240
9	Room210
10	Room257
11	Room250C
12	Room212
13	Room250A
14	Room243
15	Room227
16	Room226A
17	Room226
18	Room232
19	Room252
20	Room237
21	Room208
22	Room256
23	Room226B
24	Room235B
25	Room275B
26	Room240
27	Room271A
