# Supplementary material for: Evaluating efficacy of indoor non-pharmaceutical interventions against COVID-19 outbreaks with a coupled spatial-SIR agent-based simulation framework
Source: Sci Rep. 2022 Apr 13;12:6202. doi: 10.1038/s41598-022-09942-y (PMC9007058; doi:10.1038/s41598-022-09942-y)
Supplement: Supplementary file 1 — Supplementary Information. [file 41598_2022_9942_MOESM1_ESM.zip › offices_0.25_0.25_TIG-OneWay_06_13_2021_21_26_22_194.csv]

Agent	Office
1	Room256
2	Room211A
3	Room237
4	Room254
5	Room224
6	Room211
7	Room257
8	Room277
9	Room266
10	Room242
11	Room237
12	Room211A
13	Room256
14	Room275B
15	Room266
16	Room226B
17	Room214
18	Room211
19	Room267
20	Room242
21	Room252
22	Room269
23	Room241
24	Room211A
25	Room271
26	Room256
27	Room232
