# Supplementary material for: Evaluating efficacy of indoor non-pharmaceutical interventions against COVID-19 outbreaks with a coupled spatial-SIR agent-based simulation framework
Source: Sci Rep. 2022 Apr 13;12:6202. doi: 10.1038/s41598-022-09942-y (PMC9007058; doi:10.1038/s41598-022-09942-y)
Supplement: Supplementary file 1 — Supplementary Information. [file 41598_2022_9942_MOESM1_ESM.zip › offices_0.25_0.25_TIG-OneWay_06_13_2021_21_27_36_707.csv]

Agent	Office
1	Room275C
2	Room275
3	Room221
4	Room225
5	Room230
6	Room237
7	Room224
8	Room275C
9	Room225
10	Room239
11	Room230
12	Room235C
13	Room242
14	Room235C
15	Room250C
16	Room244
17	Room274
18	Room249
19	Room269
20	Room269
21	Room275C
22	Room257
23	Room251
24	Room271
25	Room268
26	Room250D
27	Room266
