# Supplementary material for: Evaluating efficacy of indoor non-pharmaceutical interventions against COVID-19 outbreaks with a coupled spatial-SIR agent-based simulation framework
Source: Sci Rep. 2022 Apr 13;12:6202. doi: 10.1038/s41598-022-09942-y (PMC9007058; doi:10.1038/s41598-022-09942-y)
Supplement: Supplementary file 1 — Supplementary Information. [file 41598_2022_9942_MOESM1_ESM.zip › offices_0.25_0.25_Unrestricted_06_16_2021_13_39_08_814.csv]

Agent	Office
1	Room242
2	Room226A
3	Room275
4	Room212
5	Room254
6	Room214
7	Room271A
8	Room235A
9	Room254
10	Room250C
11	Room239
12	Room214
13	Room246
14	Room225
15	Room251
16	Room250B
17	Room271
18	Room277
19	Room210
20	Room226
21	Room251
22	Room235A
23	Room232
24	Room277
25	Room221
26	Room250C
27	Room273
