# Supplementary material for: Evaluating efficacy of indoor non-pharmaceutical interventions against COVID-19 outbreaks with a coupled spatial-SIR agent-based simulation framework
Source: Sci Rep. 2022 Apr 13;12:6202. doi: 10.1038/s41598-022-09942-y (PMC9007058; doi:10.1038/s41598-022-09942-y)
Supplement: Supplementary file 1 — Supplementary Information. [file 41598_2022_9942_MOESM1_ESM.zip › offices_0.25_0.25_Unrestricted_06_16_2021_13_40_28_067.csv]

Agent	Office
1	Room274
2	Room252
3	Room254
4	Room208
5	Room267
6	Room206
7	Room226B
8	Room237
9	Room250C
10	Room246
11	Room257
12	Room211A
13	Room230
14	Room252
15	Room266
16	Room250D
17	Room211B
18	Room274
19	Room224
20	Room235C
21	Room276
22	Room250D
23	Room224
24	Room243
25	Room266
26	Room250A
27	Room240
