# Supplementary material for: Evaluating efficacy of indoor non-pharmaceutical interventions against COVID-19 outbreaks with a coupled spatial-SIR agent-based simulation framework
Source: Sci Rep. 2022 Apr 13;12:6202. doi: 10.1038/s41598-022-09942-y (PMC9007058; doi:10.1038/s41598-022-09942-y)
Supplement: Supplementary file 1 — Supplementary Information. [file 41598_2022_9942_MOESM1_ESM.zip › offices_0.25_0.25_Unrestricted_06_16_2021_13_41_42_356.csv]

Agent	Office
1	Room214
2	Room246
3	Room239
4	Room235C
5	Room268
6	Room227
7	Room230
8	Room226
9	Room250C
10	Room206
11	Room257
12	Room241
13	Room220
14	Room211
15	Room242
16	Room221
17	Room257
18	Room256
19	Room235A
20	Room275
21	Room250D
22	Room278
23	Room273
24	Room211B
25	Room274
26	Room235A
27	Room250A
