# Supplementary material for: Evaluating efficacy of indoor non-pharmaceutical interventions against COVID-19 outbreaks with a coupled spatial-SIR agent-based simulation framework
Source: Sci Rep. 2022 Apr 13;12:6202. doi: 10.1038/s41598-022-09942-y (PMC9007058; doi:10.1038/s41598-022-09942-y)
Supplement: Supplementary file 1 — Supplementary Information. [file 41598_2022_9942_MOESM1_ESM.zip › offices_0.25_0.25_Unrestricted_06_16_2021_13_42_59_874.csv]

Agent	Office
1	Room245
2	Room271
3	Room266
4	Room269
5	Room211B
6	Room220
7	Room210
8	Room242
9	Room227
10	Room277
11	Room214
12	Room258
13	Room210
14	Room275
15	Room250B
16	Room242
17	Room275C
18	Room271
19	Room275B
20	Room250A
21	Room226A
22	Room242
23	Room278
24	Room235B
25	Room243
