# Supplementary material for: Evaluating efficacy of indoor non-pharmaceutical interventions against COVID-19 outbreaks with a coupled spatial-SIR agent-based simulation framework
Source: Sci Rep. 2022 Apr 13;12:6202. doi: 10.1038/s41598-022-09942-y (PMC9007058; doi:10.1038/s41598-022-09942-y)
Supplement: Supplementary file 1 — Supplementary Information. [file 41598_2022_9942_MOESM1_ESM.zip › offices_0.25_0.25_Unrestricted_06_16_2021_13_44_17_809.csv]

Agent	Office
1	Room210
2	Room252
3	Room245
4	Room271
5	Room227
6	Room221
7	Room271
8	Room275B
9	Room243
10	Room252
11	Room226
12	Room214
13	Room206
14	Room250C
15	Room277
16	Room221
17	Room226A
18	Room224
19	Room250B
20	Room263
21	Room277
22	Room220
23	Room226A
24	Room237
25	Room239
