# Supplementary material for: Evaluating efficacy of indoor non-pharmaceutical interventions against COVID-19 outbreaks with a coupled spatial-SIR agent-based simulation framework
Source: Sci Rep. 2022 Apr 13;12:6202. doi: 10.1038/s41598-022-09942-y (PMC9007058; doi:10.1038/s41598-022-09942-y)
Supplement: Supplementary file 1 — Supplementary Information. [file 41598_2022_9942_MOESM1_ESM.zip › offices_0.25_0.25_Unrestricted_06_16_2021_13_45_28_794.csv]

Agent	Office
1	Room235A
2	Room240
3	Room225
4	Room267
5	Room261
6	Room206
7	Room250D
8	Room230
9	Room252
10	Room240
11	Room235C
12	Room258
13	Room230
14	Room266
15	Room226A
16	Room240
17	Room250B
18	Room230
19	Room278
20	Room271
21	Room226
22	Room278
23	Room268
24	Room226B
25	Room210
26	Room211B
27	Room222
