# Supplementary material for: Evaluating efficacy of indoor non-pharmaceutical interventions against COVID-19 outbreaks with a coupled spatial-SIR agent-based simulation framework
Source: Sci Rep. 2022 Apr 13;12:6202. doi: 10.1038/s41598-022-09942-y (PMC9007058; doi:10.1038/s41598-022-09942-y)
Supplement: Supplementary file 1 — Supplementary Information. [file 41598_2022_9942_MOESM1_ESM.zip › offices_0.25_0.25_Unrestricted_06_16_2021_13_46_40_579.csv]

Agent	Office
1	Room250C
2	Room210
3	Room254
4	Room220
5	Room227
6	Room225
7	Room257
8	Room226B
9	Room239
10	Room227
11	Room275
12	Room230
13	Room243
14	Room271A
15	Room275B
16	Room250C
17	Room250B
18	Room267
19	Room258
20	Room235B
21	Room254
22	Room212
23	Room275B
24	Room250A
25	Room257
26	Room243
27	Room250D
