# Supplementary material for: Evaluating efficacy of indoor non-pharmaceutical interventions against COVID-19 outbreaks with a coupled spatial-SIR agent-based simulation framework
Source: Sci Rep. 2022 Apr 13;12:6202. doi: 10.1038/s41598-022-09942-y (PMC9007058; doi:10.1038/s41598-022-09942-y)
Supplement: Supplementary file 1 — Supplementary Information. [file 41598_2022_9942_MOESM1_ESM.zip › offices_0.25_0.25_Unrestricted_06_16_2021_13_47_56_509.csv]

Agent	Office
1	Room235C
2	Room225
3	Room250A
4	Room235C
5	Room246
6	Room261
7	Room237
8	Room245
9	Room225
10	Room227
11	Room226
12	Room261
13	Room220
14	Room250B
15	Room210
16	Room276
17	Room211
18	Room230
19	Room226B
20	Room271
21	Room267
22	Room208
23	Room268
24	Room276
25	Room274
26	Room249
27	Room220
