# Supplementary material for: Evaluating efficacy of indoor non-pharmaceutical interventions against COVID-19 outbreaks with a coupled spatial-SIR agent-based simulation framework
Source: Sci Rep. 2022 Apr 13;12:6202. doi: 10.1038/s41598-022-09942-y (PMC9007058; doi:10.1038/s41598-022-09942-y)
Supplement: Supplementary file 1 — Supplementary Information. [file 41598_2022_9942_MOESM1_ESM.zip › offices_0.25_0.25_Unrestricted_06_16_2021_13_49_17_661.csv]

Agent	Office
1	Room251
2	Room258
3	Room235B
4	Room224
5	Room244
6	Room212
7	Room261
8	Room246
9	Room275C
10	Room235C
11	Room226
12	Room237
13	Room271
14	Room242
15	Room226
16	Room245
17	Room241
18	Room244
19	Room214
20	Room275C
21	Room210
22	Room275B
23	Room224
24	Room273
25	Room210
