# Supplementary material for: Evaluating efficacy of indoor non-pharmaceutical interventions against COVID-19 outbreaks with a coupled spatial-SIR agent-based simulation framework
Source: Sci Rep. 2022 Apr 13;12:6202. doi: 10.1038/s41598-022-09942-y (PMC9007058; doi:10.1038/s41598-022-09942-y)
Supplement: Supplementary file 1 — Supplementary Information. [file 41598_2022_9942_MOESM1_ESM.zip › offices_0.25_0.25_Unrestricted_06_16_2021_13_50_34_955.csv]

Agent	Office
1	Room254
2	Room244
3	Room226A
4	Room211
5	Room250B
6	Room252
7	Room278
8	Room257
9	Room250A
10	Room206
11	Room277
12	Room254
13	Room242
14	Room256
15	Room211A
16	Room208
17	Room277
18	Room226B
19	Room275B
20	Room249
21	Room271A
22	Room237
23	Room242
24	Room250B
25	Room278
26	Room210
27	Room240
