# Supplementary material for: Evaluating efficacy of indoor non-pharmaceutical interventions against COVID-19 outbreaks with a coupled spatial-SIR agent-based simulation framework
Source: Sci Rep. 2022 Apr 13;12:6202. doi: 10.1038/s41598-022-09942-y (PMC9007058; doi:10.1038/s41598-022-09942-y)
Supplement: Supplementary file 1 — Supplementary Information. [file 41598_2022_9942_MOESM1_ESM.zip › offices_0.25_0.2_TIG-OneWay_06_13_2021_21_16_17_376.csv]

Agent	Office
1	Room241
2	Room242
3	Room230
4	Room206
5	Room232
6	Room239
7	Room246
8	Room211A
9	Room269
10	Room211A
11	Room214
12	Room256
13	Room267
14	Room206
15	Room275B
16	Room250B
17	Room256
18	Room211
19	Room210
20	Room275
21	Room275B
