# Supplementary material for: Evaluating efficacy of indoor non-pharmaceutical interventions against COVID-19 outbreaks with a coupled spatial-SIR agent-based simulation framework
Source: Sci Rep. 2022 Apr 13;12:6202. doi: 10.1038/s41598-022-09942-y (PMC9007058; doi:10.1038/s41598-022-09942-y)
Supplement: Supplementary file 1 — Supplementary Information. [file 41598_2022_9942_MOESM1_ESM.zip › offices_0.25_0.2_TIG-OneWay_06_13_2021_21_17_24_127.csv]

Agent	Office
1	Room258
2	Room235C
3	Room226B
4	Room210
5	Room256
6	Room232
7	Room250C
8	Room241
9	Room271A
10	Room242
11	Room208
12	Room275C
13	Room274
14	Room244
15	Room210
16	Room257
17	Room269
18	Room212
19	Room214
20	Room226
21	Room237
22	Room258
23	Room263
24	Room224
25	Room225
26	Room246
27	Room235B
