# Supplementary material for: Evaluating efficacy of indoor non-pharmaceutical interventions against COVID-19 outbreaks with a coupled spatial-SIR agent-based simulation framework
Source: Sci Rep. 2022 Apr 13;12:6202. doi: 10.1038/s41598-022-09942-y (PMC9007058; doi:10.1038/s41598-022-09942-y)
Supplement: Supplementary file 1 — Supplementary Information. [file 41598_2022_9942_MOESM1_ESM.zip › offices_0.25_0.2_TIG-OneWay_06_13_2021_21_18_36_985.csv]

Agent	Office
1	Room226B
2	Room254
3	Room227
4	Room275B
5	Room212
6	Room258
7	Room250C
8	Room244
9	Room245
10	Room261
11	Room252
12	Room235B
13	Room211B
14	Room226B
15	Room226B
16	Room273
17	Room235C
18	Room211A
19	Room242
20	Room214
