# Supplementary material for: Evaluating efficacy of indoor non-pharmaceutical interventions against COVID-19 outbreaks with a coupled spatial-SIR agent-based simulation framework
Source: Sci Rep. 2022 Apr 13;12:6202. doi: 10.1038/s41598-022-09942-y (PMC9007058; doi:10.1038/s41598-022-09942-y)
Supplement: Supplementary file 1 — Supplementary Information. [file 41598_2022_9942_MOESM1_ESM.zip › offices_0.25_0.2_TIG-OneWay_06_13_2021_21_19_38_756.csv]

Agent	Office
1	Room224
2	Room267
3	Room269
4	Room278
5	Room250A
6	Room258
7	Room278
8	Room250A
9	Room222
10	Room221
11	Room276
12	Room254
13	Room226A
14	Room220
15	Room257
16	Room211B
17	Room237
18	Room261
19	Room275
20	Room244
