# Supplementary material for: Evaluating efficacy of indoor non-pharmaceutical interventions against COVID-19 outbreaks with a coupled spatial-SIR agent-based simulation framework
Source: Sci Rep. 2022 Apr 13;12:6202. doi: 10.1038/s41598-022-09942-y (PMC9007058; doi:10.1038/s41598-022-09942-y)
Supplement: Supplementary file 1 — Supplementary Information. [file 41598_2022_9942_MOESM1_ESM.zip › offices_0.25_0.2_TIG-OneWay_06_13_2021_21_20_52_217.csv]

Agent	Office
1	Room211B
2	Room261
3	Room210
4	Room243
5	Room276
6	Room275C
7	Room224
8	Room250A
9	Room206
10	Room263
11	Room251
12	Room240
13	Room225
14	Room224
15	Room226B
16	Room206
17	Room226A
18	Room235A
19	Room211B
20	Room275B
21	Room235B
22	Room254
23	Room273
24	Room249
25	Room275
26	Room266
