# Supplementary material for: Evaluating efficacy of indoor non-pharmaceutical interventions against COVID-19 outbreaks with a coupled spatial-SIR agent-based simulation framework
Source: Sci Rep. 2022 Apr 13;12:6202. doi: 10.1038/s41598-022-09942-y (PMC9007058; doi:10.1038/s41598-022-09942-y)
Supplement: Supplementary file 1 — Supplementary Information. [file 41598_2022_9942_MOESM1_ESM.zip › offices_0.25_0.2_TIG-OneWay_06_13_2021_21_22_16_025.csv]

Agent	Office
1	Room273
2	Room240
3	Room252
4	Room269
5	Room246
6	Room235A
7	Room214
8	Room211A
9	Room210
10	Room232
11	Room225
12	Room251
13	Room206
14	Room210
15	Room251
16	Room269
17	Room251
18	Room275
19	Room258
20	Room275B
21	Room212
22	Room239
23	Room235A
24	Room273
25	Room227
26	Room271
27	Room275B
