# Supplementary material for: Evaluating efficacy of indoor non-pharmaceutical interventions against COVID-19 outbreaks with a coupled spatial-SIR agent-based simulation framework
Source: Sci Rep. 2022 Apr 13;12:6202. doi: 10.1038/s41598-022-09942-y (PMC9007058; doi:10.1038/s41598-022-09942-y)
Supplement: Supplementary file 1 — Supplementary Information. [file 41598_2022_9942_MOESM1_ESM.zip › offices_0.25_0.2_TIG-OneWay_06_13_2021_21_23_30_160.csv]

Agent	Office
1	Room276
2	Room267
3	Room241
4	Room273
5	Room243
6	Room250C
7	Room252
8	Room268
9	Room211B
10	Room266
11	Room254
12	Room208
13	Room251
14	Room250D
15	Room240
16	Room258
17	Room224
18	Room230
19	Room250B
20	Room278
21	Room250A
22	Room257
23	Room226
