# Supplementary material for: Evaluating efficacy of indoor non-pharmaceutical interventions against COVID-19 outbreaks with a coupled spatial-SIR agent-based simulation framework
Source: Sci Rep. 2022 Apr 13;12:6202. doi: 10.1038/s41598-022-09942-y (PMC9007058; doi:10.1038/s41598-022-09942-y)
Supplement: Supplementary file 1 — Supplementary Information. [file 41598_2022_9942_MOESM1_ESM.zip › offices_0.25_0.2_TIG-OneWay_06_13_2021_21_24_38_435.csv]

Agent	Office
1	Room222
2	Room225
3	Room239
4	Room239
5	Room275C
6	Room237
7	Room226A
8	Room208
9	Room227
10	Room210
11	Room250C
12	Room275
13	Room208
14	Room222
15	Room275B
16	Room208
17	Room254
18	Room269
19	Room235B
20	Room235B
21	Room245
22	Room252
23	Room278
24	Room268
25	Room261
26	Room278
27	Room275B
