# Supplementary material for: Evaluating efficacy of indoor non-pharmaceutical interventions against COVID-19 outbreaks with a coupled spatial-SIR agent-based simulation framework
Source: Sci Rep. 2022 Apr 13;12:6202. doi: 10.1038/s41598-022-09942-y (PMC9007058; doi:10.1038/s41598-022-09942-y)
Supplement: Supplementary file 1 — Supplementary Information. [file 41598_2022_9942_MOESM1_ESM.zip › offices_0.25_0.2_TIG-OneWay_06_13_2021_21_25_49_488.csv]

Agent	Office
1	Room266
2	Room208
3	Room211A
4	Room250B
5	Room263
6	Room278
7	Room220
8	Room271
9	Room258
10	Room250A
11	Room226B
12	Room211
13	Room278
14	Room226B
15	Room211
16	Room273
17	Room250C
18	Room242
19	Room227
20	Room240
21	Room224
22	Room239
23	Room226A
24	Room211
25	Room220
26	Room239
27	Room220
