# Supplementary material for: Evaluating efficacy of indoor non-pharmaceutical interventions against COVID-19 outbreaks with a coupled spatial-SIR agent-based simulation framework
Source: Sci Rep. 2022 Apr 13;12:6202. doi: 10.1038/s41598-022-09942-y (PMC9007058; doi:10.1038/s41598-022-09942-y)
Supplement: Supplementary file 1 — Supplementary Information. [file 41598_2022_9942_MOESM1_ESM.zip › offices_0.25_0.2_TIG-OneWay_06_13_2021_21_27_02_670.csv]

Agent	Office
1	Room250A
2	Room278
3	Room251
4	Room227
5	Room257
6	Room221
7	Room244
8	Room254
9	Room240
10	Room257
11	Room235A
12	Room252
13	Room250B
14	Room245
15	Room267
16	Room258
17	Room263
18	Room246
19	Room277
20	Room250D
21	Room275B
22	Room277
23	Room237
24	Room235B
25	Room266
26	Room263
27	Room251
