# Supplementary material for: Evaluating efficacy of indoor non-pharmaceutical interventions against COVID-19 outbreaks with a coupled spatial-SIR agent-based simulation framework
Source: Sci Rep. 2022 Apr 13;12:6202. doi: 10.1038/s41598-022-09942-y (PMC9007058; doi:10.1038/s41598-022-09942-y)
Supplement: Supplementary file 1 — Supplementary Information. [file 41598_2022_9942_MOESM1_ESM.zip › offices_0.25_0.2_Unrestricted_06_16_2021_13_39_08_851.csv]

Agent	Office
1	Room239
2	Room240
3	Room241
4	Room256
5	Room232
6	Room267
7	Room224
8	Room250B
9	Room274
10	Room245
11	Room232
12	Room226
13	Room252
14	Room266
15	Room235C
16	Room254
17	Room275
18	Room206
19	Room249
20	Room267
21	Room271
22	Room211B
23	Room268
