# Supplementary material for: Evaluating efficacy of indoor non-pharmaceutical interventions against COVID-19 outbreaks with a coupled spatial-SIR agent-based simulation framework
Source: Sci Rep. 2022 Apr 13;12:6202. doi: 10.1038/s41598-022-09942-y (PMC9007058; doi:10.1038/s41598-022-09942-y)
Supplement: Supplementary file 1 — Supplementary Information. [file 41598_2022_9942_MOESM1_ESM.zip › offices_0.25_0.2_Unrestricted_06_16_2021_13_40_20_120.csv]

Agent	Office
1	Room214
2	Room267
3	Room276
4	Room266
5	Room271A
6	Room275C
7	Room252
8	Room271A
9	Room220
10	Room232
11	Room221
12	Room250B
13	Room230
14	Room242
15	Room220
16	Room276
17	Room267
18	Room237
19	Room212
20	Room226A
21	Room211A
22	Room257
23	Room250A
24	Room210
25	Room214
