# Supplementary material for: Evaluating efficacy of indoor non-pharmaceutical interventions against COVID-19 outbreaks with a coupled spatial-SIR agent-based simulation framework
Source: Sci Rep. 2022 Apr 13;12:6202. doi: 10.1038/s41598-022-09942-y (PMC9007058; doi:10.1038/s41598-022-09942-y)
Supplement: Supplementary file 1 — Supplementary Information. [file 41598_2022_9942_MOESM1_ESM.zip › offices_0.25_0.2_Unrestricted_06_16_2021_13_41_31_835.csv]

Agent	Office
1	Room250D
2	Room226A
3	Room271A
4	Room275B
5	Room235C
6	Room241
7	Room274
8	Room211
9	Room276
10	Room222
11	Room275B
12	Room267
13	Room224
14	Room250A
15	Room214
16	Room250B
17	Room278
18	Room256
19	Room242
20	Room278
21	Room208
22	Room225
23	Room258
24	Room263
25	Room252
26	Room261
27	Room239
