# Supplementary material for: Evaluating efficacy of indoor non-pharmaceutical interventions against COVID-19 outbreaks with a coupled spatial-SIR agent-based simulation framework
Source: Sci Rep. 2022 Apr 13;12:6202. doi: 10.1038/s41598-022-09942-y (PMC9007058; doi:10.1038/s41598-022-09942-y)
Supplement: Supplementary file 1 — Supplementary Information. [file 41598_2022_9942_MOESM1_ESM.zip › offices_0.25_0.2_Unrestricted_06_16_2021_13_42_49_436.csv]

Agent	Office
1	Room250D
2	Room208
3	Room245
4	Room275
5	Room267
6	Room245
7	Room240
8	Room256
9	Room239
10	Room261
11	Room235C
12	Room269
13	Room275C
14	Room235B
15	Room263
16	Room266
17	Room226B
18	Room212
19	Room250A
20	Room250C
21	Room244
22	Room208
23	Room263
24	Room235C
25	Room211B
26	Room232
27	Room210
