# Supplementary material for: Evaluating efficacy of indoor non-pharmaceutical interventions against COVID-19 outbreaks with a coupled spatial-SIR agent-based simulation framework
Source: Sci Rep. 2022 Apr 13;12:6202. doi: 10.1038/s41598-022-09942-y (PMC9007058; doi:10.1038/s41598-022-09942-y)
Supplement: Supplementary file 1 — Supplementary Information. [file 41598_2022_9942_MOESM1_ESM.zip › offices_0.25_0.2_Unrestricted_06_16_2021_13_44_05_377.csv]

Agent	Office
1	Room269
2	Room268
3	Room212
4	Room212
5	Room220
6	Room208
7	Room235A
8	Room222
9	Room235B
10	Room237
11	Room271A
12	Room235A
13	Room244
14	Room258
15	Room235B
16	Room240
17	Room211
18	Room267
19	Room242
20	Room267
21	Room250B
22	Room278
23	Room221
24	Room226B
25	Room263
26	Room239
27	Room250D
