# Supplementary material for: Evaluating efficacy of indoor non-pharmaceutical interventions against COVID-19 outbreaks with a coupled spatial-SIR agent-based simulation framework
Source: Sci Rep. 2022 Apr 13;12:6202. doi: 10.1038/s41598-022-09942-y (PMC9007058; doi:10.1038/s41598-022-09942-y)
Supplement: Supplementary file 1 — Supplementary Information. [file 41598_2022_9942_MOESM1_ESM.zip › offices_0.25_0.2_Unrestricted_06_16_2021_13_45_15_313.csv]

Agent	Office
1	Room211
2	Room250A
3	Room250C
4	Room266
5	Room212
6	Room220
7	Room250C
8	Room275B
9	Room274
10	Room210
11	Room226A
12	Room275B
13	Room271
14	Room237
15	Room271A
16	Room269
17	Room227
18	Room226B
19	Room261
20	Room245
21	Room235A
22	Room211B
23	Room268
24	Room235A
25	Room214
26	Room222
27	Room271
