# Supplementary material for: Evaluating efficacy of indoor non-pharmaceutical interventions against COVID-19 outbreaks with a coupled spatial-SIR agent-based simulation framework
Source: Sci Rep. 2022 Apr 13;12:6202. doi: 10.1038/s41598-022-09942-y (PMC9007058; doi:10.1038/s41598-022-09942-y)
Supplement: Supplementary file 1 — Supplementary Information. [file 41598_2022_9942_MOESM1_ESM.zip › offices_0.25_0.2_Unrestricted_06_16_2021_13_46_25_372.csv]

Agent	Office
1	Room246
2	Room252
3	Room226B
4	Room277
5	Room276
6	Room254
7	Room224
8	Room275
9	Room256
10	Room211B
11	Room275B
12	Room220
13	Room206
14	Room239
15	Room226
16	Room275C
17	Room275B
18	Room278
19	Room251
20	Room257
21	Room250D
22	Room268
23	Room266
24	Room273
25	Room224
26	Room252
27	Room252
