# Supplementary material for: Evaluating efficacy of indoor non-pharmaceutical interventions against COVID-19 outbreaks with a coupled spatial-SIR agent-based simulation framework
Source: Sci Rep. 2022 Apr 13;12:6202. doi: 10.1038/s41598-022-09942-y (PMC9007058; doi:10.1038/s41598-022-09942-y)
Supplement: Supplementary file 1 — Supplementary Information. [file 41598_2022_9942_MOESM1_ESM.zip › offices_0.25_0.2_Unrestricted_06_16_2021_13_47_36_989.csv]

Agent	Office
1	Room257
2	Room256
3	Room214
4	Room254
5	Room277
6	Room235B
7	Room277
8	Room261
9	Room214
10	Room226B
11	Room271A
12	Room235B
13	Room275
14	Room257
15	Room258
16	Room226B
17	Room271
18	Room211
19	Room222
20	Room266
21	Room273
22	Room211
