# Supplementary material for: Evaluating efficacy of indoor non-pharmaceutical interventions against COVID-19 outbreaks with a coupled spatial-SIR agent-based simulation framework
Source: Sci Rep. 2022 Apr 13;12:6202. doi: 10.1038/s41598-022-09942-y (PMC9007058; doi:10.1038/s41598-022-09942-y)
Supplement: Supplementary file 1 — Supplementary Information. [file 41598_2022_9942_MOESM1_ESM.zip › offices_0.25_0.2_Unrestricted_06_16_2021_13_48_48_356.csv]

Agent	Office
1	Room230
2	Room235C
3	Room250D
4	Room212
5	Room211
6	Room239
7	Room268
8	Room249
9	Room239
10	Room241
11	Room257
12	Room211
13	Room227
14	Room276
15	Room271
16	Room224
17	Room226
18	Room210
19	Room269
20	Room239
21	Room235A
22	Room258
23	Room242
24	Room221
25	Room243
26	Room273
27	Room274
