# Supplementary material for: Evaluating efficacy of indoor non-pharmaceutical interventions against COVID-19 outbreaks with a coupled spatial-SIR agent-based simulation framework
Source: Sci Rep. 2022 Apr 13;12:6202. doi: 10.1038/s41598-022-09942-y (PMC9007058; doi:10.1038/s41598-022-09942-y)
Supplement: Supplementary file 1 — Supplementary Information. [file 41598_2022_9942_MOESM1_ESM.zip › offices_0.25_0.2_Unrestricted_06_16_2021_13_50_07_598.csv]

Agent	Office
1	Room226
2	Room251
3	Room274
4	Room211
5	Room224
6	Room235A
7	Room252
8	Room273
9	Room276
10	Room250D
11	Room263
12	Room239
13	Room250C
14	Room235A
15	Room256
16	Room221
17	Room256
18	Room278
19	Room250B
20	Room235B
21	Room275
22	Room241
23	Room276
24	Room241
