# Supplementary material for: Evaluating efficacy of indoor non-pharmaceutical interventions against COVID-19 outbreaks with a coupled spatial-SIR agent-based simulation framework
Source: Sci Rep. 2022 Apr 13;12:6202. doi: 10.1038/s41598-022-09942-y (PMC9007058; doi:10.1038/s41598-022-09942-y)
Supplement: Supplementary file 1 — Supplementary Information. [file 41598_2022_9942_MOESM1_ESM.zip › offices_0.25_0.35000000000000003_TIG-OneWay_06_13_2021_21_16_17_305.csv]

Agent	Office
1	Room242
2	Room235C
3	Room276
4	Room224
5	Room250A
6	Room275C
7	Room251
8	Room278
9	Room245
10	Room206
11	Room250D
12	Room210
13	Room249
14	Room208
15	Room235A
16	Room273
17	Room251
18	Room235B
19	Room276
20	Room252
21	Room250A
22	Room211B
23	Room227
24	Room273
25	Room208
26	Room235B
