# Supplementary material for: Evaluating efficacy of indoor non-pharmaceutical interventions against COVID-19 outbreaks with a coupled spatial-SIR agent-based simulation framework
Source: Sci Rep. 2022 Apr 13;12:6202. doi: 10.1038/s41598-022-09942-y (PMC9007058; doi:10.1038/s41598-022-09942-y)
Supplement: Supplementary file 1 — Supplementary Information. [file 41598_2022_9942_MOESM1_ESM.zip › offices_0.25_0.35000000000000003_TIG-OneWay_06_13_2021_21_17_34_251.csv]

Agent	Office
1	Room235A
2	Room266
3	Room232
4	Room258
5	Room211
6	Room239
7	Room242
8	Room278
9	Room278
10	Room244
11	Room226B
12	Room230
13	Room220
14	Room211A
15	Room261
16	Room240
17	Room276
18	Room250C
19	Room277
20	Room226A
21	Room235A
22	Room211A
23	Room268
24	Room274
