# Supplementary material for: Evaluating efficacy of indoor non-pharmaceutical interventions against COVID-19 outbreaks with a coupled spatial-SIR agent-based simulation framework
Source: Sci Rep. 2022 Apr 13;12:6202. doi: 10.1038/s41598-022-09942-y (PMC9007058; doi:10.1038/s41598-022-09942-y)
Supplement: Supplementary file 1 — Supplementary Information. [file 41598_2022_9942_MOESM1_ESM.zip › offices_0.25_0.35000000000000003_TIG-OneWay_06_13_2021_21_18_43_052.csv]

Agent	Office
1	Room277
2	Room242
3	Room208
4	Room230
5	Room252
6	Room211A
7	Room277
8	Room240
9	Room235A
10	Room275
11	Room252
12	Room235B
13	Room240
14	Room226
15	Room230
16	Room261
17	Room240
18	Room274
19	Room226
20	Room278
21	Room250A
22	Room250A
23	Room251
