# Supplementary material for: Evaluating efficacy of indoor non-pharmaceutical interventions against COVID-19 outbreaks with a coupled spatial-SIR agent-based simulation framework
Source: Sci Rep. 2022 Apr 13;12:6202. doi: 10.1038/s41598-022-09942-y (PMC9007058; doi:10.1038/s41598-022-09942-y)
Supplement: Supplementary file 1 — Supplementary Information. [file 41598_2022_9942_MOESM1_ESM.zip › offices_0.25_0.35000000000000003_TIG-OneWay_06_13_2021_21_19_52_458.csv]

Agent	Office
1	Room225
2	Room257
3	Room252
4	Room225
5	Room271A
6	Room242
7	Room278
8	Room235B
9	Room246
10	Room206
11	Room246
12	Room275B
13	Room273
14	Room275
15	Room250C
16	Room235B
17	Room235B
18	Room275B
19	Room224
20	Room226
21	Room268
22	Room266
