# Supplementary material for: Evaluating efficacy of indoor non-pharmaceutical interventions against COVID-19 outbreaks with a coupled spatial-SIR agent-based simulation framework
Source: Sci Rep. 2022 Apr 13;12:6202. doi: 10.1038/s41598-022-09942-y (PMC9007058; doi:10.1038/s41598-022-09942-y)
Supplement: Supplementary file 1 — Supplementary Information. [file 41598_2022_9942_MOESM1_ESM.zip › offices_0.25_0.35000000000000003_TIG-OneWay_06_13_2021_21_21_10_099.csv]

Agent	Office
1	Room237
2	Room226A
3	Room277
4	Room274
5	Room239
6	Room256
7	Room226A
8	Room220
9	Room268
10	Room269
11	Room244
12	Room245
13	Room254
14	Room241
15	Room246
16	Room251
17	Room250C
18	Room250B
19	Room278
20	Room263
21	Room277
22	Room251
23	Room252
24	Room251
25	Room211B
26	Room258
27	Room211
