# Supplementary material for: Evaluating efficacy of indoor non-pharmaceutical interventions against COVID-19 outbreaks with a coupled spatial-SIR agent-based simulation framework
Source: Sci Rep. 2022 Apr 13;12:6202. doi: 10.1038/s41598-022-09942-y (PMC9007058; doi:10.1038/s41598-022-09942-y)
Supplement: Supplementary file 1 — Supplementary Information. [file 41598_2022_9942_MOESM1_ESM.zip › offices_0.25_0.35000000000000003_TIG-OneWay_06_13_2021_21_22_37_854.csv]

Agent	Office
1	Room249
2	Room269
3	Room242
4	Room211
5	Room271A
6	Room251
7	Room271A
8	Room244
9	Room266
10	Room243
11	Room268
12	Room235A
13	Room252
14	Room274
15	Room220
16	Room226A
17	Room235A
18	Room210
19	Room263
20	Room221
21	Room251
22	Room244
23	Room211A
24	Room226
25	Room278
26	Room227
27	Room271
