# Supplementary material for: Evaluating efficacy of indoor non-pharmaceutical interventions against COVID-19 outbreaks with a coupled spatial-SIR agent-based simulation framework
Source: Sci Rep. 2022 Apr 13;12:6202. doi: 10.1038/s41598-022-09942-y (PMC9007058; doi:10.1038/s41598-022-09942-y)
Supplement: Supplementary file 1 — Supplementary Information. [file 41598_2022_9942_MOESM1_ESM.zip › offices_0.25_0.35000000000000003_TIG-OneWay_06_13_2021_21_23_54_692.csv]

Agent	Office
1	Room278
2	Room210
3	Room254
4	Room225
5	Room222
6	Room235B
7	Room250A
8	Room257
9	Room277
10	Room254
11	Room250B
12	Room275C
13	Room250D
14	Room276
15	Room267
16	Room275C
17	Room266
18	Room206
19	Room257
20	Room208
21	Room226A
22	Room266
23	Room261
24	Room221
25	Room242
26	Room254
