# Supplementary material for: Evaluating efficacy of indoor non-pharmaceutical interventions against COVID-19 outbreaks with a coupled spatial-SIR agent-based simulation framework
Source: Sci Rep. 2022 Apr 13;12:6202. doi: 10.1038/s41598-022-09942-y (PMC9007058; doi:10.1038/s41598-022-09942-y)
Supplement: Supplementary file 1 — Supplementary Information. [file 41598_2022_9942_MOESM1_ESM.zip › offices_0.25_0.35000000000000003_TIG-OneWay_06_13_2021_21_25_09_812.csv]

Agent	Office
1	Room243
2	Room206
3	Room242
4	Room212
5	Room266
6	Room206
7	Room274
8	Room214
9	Room220
10	Room224
11	Room225
12	Room257
13	Room268
14	Room274
15	Room206
16	Room230
17	Room211B
18	Room227
19	Room277
20	Room263
21	Room269
22	Room243
23	Room278
24	Room278
25	Room246
26	Room226B
27	Room226A
