# Supplementary material for: Evaluating efficacy of indoor non-pharmaceutical interventions against COVID-19 outbreaks with a coupled spatial-SIR agent-based simulation framework
Source: Sci Rep. 2022 Apr 13;12:6202. doi: 10.1038/s41598-022-09942-y (PMC9007058; doi:10.1038/s41598-022-09942-y)
Supplement: Supplementary file 1 — Supplementary Information. [file 41598_2022_9942_MOESM1_ESM.zip › offices_0.25_0.35000000000000003_TIG-OneWay_06_13_2021_21_26_24_194.csv]

Agent	Office
1	Room210
2	Room274
3	Room225
4	Room250A
5	Room211A
6	Room221
7	Room275
8	Room235A
9	Room235A
10	Room240
11	Room210
12	Room250D
13	Room250C
14	Room212
15	Room277
16	Room276
17	Room277
18	Room242
19	Room256
20	Room244
21	Room250C
22	Room226
23	Room206
24	Room208
