# Supplementary material for: Evaluating efficacy of indoor non-pharmaceutical interventions against COVID-19 outbreaks with a coupled spatial-SIR agent-based simulation framework
Source: Sci Rep. 2022 Apr 13;12:6202. doi: 10.1038/s41598-022-09942-y (PMC9007058; doi:10.1038/s41598-022-09942-y)
Supplement: Supplementary file 1 — Supplementary Information. [file 41598_2022_9942_MOESM1_ESM.zip › offices_0.25_0.35000000000000003_TIG-OneWay_06_13_2021_21_27_36_358.csv]

Agent	Office
1	Room251
2	Room251
3	Room266
4	Room269
5	Room240
6	Room211B
7	Room230
8	Room237
9	Room206
10	Room210
11	Room263
12	Room250A
13	Room244
14	Room267
15	Room226B
16	Room263
17	Room241
18	Room211A
19	Room235B
20	Room273
21	Room277
22	Room210
23	Room225
24	Room267
25	Room239
