# Supplementary material for: Evaluating efficacy of indoor non-pharmaceutical interventions against COVID-19 outbreaks with a coupled spatial-SIR agent-based simulation framework
Source: Sci Rep. 2022 Apr 13;12:6202. doi: 10.1038/s41598-022-09942-y (PMC9007058; doi:10.1038/s41598-022-09942-y)
Supplement: Supplementary file 1 — Supplementary Information. [file 41598_2022_9942_MOESM1_ESM.zip › offices_0.25_0.35000000000000003_Unrestricted_06_16_2021_13_39_08_767.csv]

Agent	Office
1	Room212
2	Room239
3	Room208
4	Room242
5	Room226
6	Room239
7	Room225
8	Room277
9	Room226
10	Room275
11	Room221
12	Room220
13	Room232
14	Room261
15	Room268
16	Room267
17	Room271
18	Room256
19	Room273
20	Room257
21	Room271
22	Room271
23	Room235C
24	Room211A
25	Room211
26	Room239
27	Room211B
