# Supplementary material for: Evaluating efficacy of indoor non-pharmaceutical interventions against COVID-19 outbreaks with a coupled spatial-SIR agent-based simulation framework
Source: Sci Rep. 2022 Apr 13;12:6202. doi: 10.1038/s41598-022-09942-y (PMC9007058; doi:10.1038/s41598-022-09942-y)
Supplement: Supplementary file 1 — Supplementary Information. [file 41598_2022_9942_MOESM1_ESM.zip › offices_0.25_0.35000000000000003_Unrestricted_06_16_2021_13_40_26_977.csv]

Agent	Office
1	Room212
2	Room252
3	Room235B
4	Room224
5	Room244
6	Room235B
7	Room252
8	Room250B
9	Room241
10	Room267
11	Room211A
12	Room250D
13	Room222
14	Room278
15	Room226A
16	Room251
17	Room235A
18	Room250D
19	Room275
20	Room256
21	Room276
22	Room261
23	Room277
24	Room214
25	Room232
26	Room244
27	Room210
