# Supplementary material for: Evaluating efficacy of indoor non-pharmaceutical interventions against COVID-19 outbreaks with a coupled spatial-SIR agent-based simulation framework
Source: Sci Rep. 2022 Apr 13;12:6202. doi: 10.1038/s41598-022-09942-y (PMC9007058; doi:10.1038/s41598-022-09942-y)
Supplement: Supplementary file 1 — Supplementary Information. [file 41598_2022_9942_MOESM1_ESM.zip › offices_0.25_0.35000000000000003_Unrestricted_06_16_2021_13_41_42_985.csv]

Agent	Office
1	Room211A
2	Room251
3	Room230
4	Room235B
5	Room271A
6	Room208
7	Room271A
8	Room227
9	Room212
10	Room214
11	Room271
12	Room226A
13	Room211
14	Room237
15	Room250B
16	Room263
17	Room268
18	Room269
19	Room245
20	Room226A
21	Room226
22	Room212
23	Room261
24	Room250C
25	Room224
26	Room235C
27	Room278
