# Supplementary material for: Evaluating efficacy of indoor non-pharmaceutical interventions against COVID-19 outbreaks with a coupled spatial-SIR agent-based simulation framework
Source: Sci Rep. 2022 Apr 13;12:6202. doi: 10.1038/s41598-022-09942-y (PMC9007058; doi:10.1038/s41598-022-09942-y)
Supplement: Supplementary file 1 — Supplementary Information. [file 41598_2022_9942_MOESM1_ESM.zip › offices_0.25_0.35000000000000003_Unrestricted_06_16_2021_13_43_01_313.csv]

Agent	Office
1	Room208
2	Room220
3	Room227
4	Room277
5	Room221
6	Room250B
7	Room227
8	Room267
9	Room245
10	Room227
11	Room252
12	Room235C
13	Room251
14	Room256
15	Room254
16	Room214
17	Room268
18	Room214
19	Room243
20	Room252
21	Room273
22	Room225
23	Room250A
24	Room274
25	Room211A
26	Room220
27	Room268
