# Supplementary material for: Evaluating efficacy of indoor non-pharmaceutical interventions against COVID-19 outbreaks with a coupled spatial-SIR agent-based simulation framework
Source: Sci Rep. 2022 Apr 13;12:6202. doi: 10.1038/s41598-022-09942-y (PMC9007058; doi:10.1038/s41598-022-09942-y)
Supplement: Supplementary file 1 — Supplementary Information. [file 41598_2022_9942_MOESM1_ESM.zip › offices_0.25_0.35000000000000003_Unrestricted_06_16_2021_13_44_19_747.csv]

Agent	Office
1	Room252
2	Room206
3	Room232
4	Room244
5	Room220
6	Room274
7	Room258
8	Room211
9	Room244
10	Room257
11	Room225
12	Room224
13	Room250B
14	Room266
15	Room263
16	Room242
17	Room226A
18	Room246
19	Room275C
20	Room239
21	Room240
22	Room251
23	Room245
24	Room275
25	Room241
26	Room250A
27	Room226
