# Supplementary material for: Evaluating efficacy of indoor non-pharmaceutical interventions against COVID-19 outbreaks with a coupled spatial-SIR agent-based simulation framework
Source: Sci Rep. 2022 Apr 13;12:6202. doi: 10.1038/s41598-022-09942-y (PMC9007058; doi:10.1038/s41598-022-09942-y)
Supplement: Supplementary file 1 — Supplementary Information. [file 41598_2022_9942_MOESM1_ESM.zip › offices_0.25_0.35000000000000003_Unrestricted_06_16_2021_13_45_31_411.csv]

Agent	Office
1	Room235C
2	Room227
3	Room226B
4	Room274
5	Room235C
6	Room239
7	Room278
8	Room275B
9	Room206
10	Room275C
11	Room211B
12	Room251
13	Room274
14	Room250D
15	Room275
16	Room221
17	Room269
18	Room235C
19	Room261
20	Room256
21	Room261
22	Room266
23	Room256
24	Room221
25	Room239
26	Room245
27	Room263
