# Supplementary material for: Evaluating efficacy of indoor non-pharmaceutical interventions against COVID-19 outbreaks with a coupled spatial-SIR agent-based simulation framework
Source: Sci Rep. 2022 Apr 13;12:6202. doi: 10.1038/s41598-022-09942-y (PMC9007058; doi:10.1038/s41598-022-09942-y)
Supplement: Supplementary file 1 — Supplementary Information. [file 41598_2022_9942_MOESM1_ESM.zip › offices_0.25_0.35000000000000003_Unrestricted_06_16_2021_13_46_44_021.csv]

Agent	Office
1	Room275C
2	Room271A
3	Room241
4	Room230
5	Room225
6	Room226
7	Room257
8	Room252
9	Room273
10	Room206
11	Room214
12	Room232
13	Room251
14	Room225
15	Room235A
16	Room230
17	Room226A
18	Room225
19	Room235C
20	Room269
21	Room212
22	Room211
23	Room274
24	Room271
25	Room235B
26	Room266
