# Supplementary material for: Evaluating efficacy of indoor non-pharmaceutical interventions against COVID-19 outbreaks with a coupled spatial-SIR agent-based simulation framework
Source: Sci Rep. 2022 Apr 13;12:6202. doi: 10.1038/s41598-022-09942-y (PMC9007058; doi:10.1038/s41598-022-09942-y)
Supplement: Supplementary file 1 — Supplementary Information. [file 41598_2022_9942_MOESM1_ESM.zip › offices_0.25_0.35000000000000003_Unrestricted_06_16_2021_13_47_57_867.csv]

Agent	Office
1	Room226A
2	Room275C
3	Room230
4	Room275B
5	Room230
6	Room261
7	Room221
8	Room235C
9	Room261
10	Room206
11	Room246
12	Room276
13	Room226A
14	Room254
15	Room224
16	Room251
17	Room257
18	Room212
19	Room278
20	Room252
21	Room241
22	Room237
23	Room250A
24	Room210
