# Supplementary material for: Evaluating efficacy of indoor non-pharmaceutical interventions against COVID-19 outbreaks with a coupled spatial-SIR agent-based simulation framework
Source: Sci Rep. 2022 Apr 13;12:6202. doi: 10.1038/s41598-022-09942-y (PMC9007058; doi:10.1038/s41598-022-09942-y)
Supplement: Supplementary file 1 — Supplementary Information. [file 41598_2022_9942_MOESM1_ESM.zip › offices_0.25_0.35000000000000003_Unrestricted_06_16_2021_13_49_15_059.csv]

Agent	Office
1	Room274
2	Room271
3	Room271A
4	Room258
5	Room237
6	Room263
7	Room278
8	Room250A
9	Room222
10	Room240
11	Room257
12	Room240
13	Room235A
14	Room271
15	Room275
16	Room249
17	Room271
18	Room267
19	Room266
20	Room274
21	Room249
22	Room212
23	Room237
24	Room226
25	Room245
26	Room250B
27	Room240
