# Supplementary material for: Evaluating efficacy of indoor non-pharmaceutical interventions against COVID-19 outbreaks with a coupled spatial-SIR agent-based simulation framework
Source: Sci Rep. 2022 Apr 13;12:6202. doi: 10.1038/s41598-022-09942-y (PMC9007058; doi:10.1038/s41598-022-09942-y)
Supplement: Supplementary file 1 — Supplementary Information. [file 41598_2022_9942_MOESM1_ESM.zip › offices_0.25_0.35000000000000003_Unrestricted_06_16_2021_13_50_33_174.csv]

Agent	Office
1	Room257
2	Room256
3	Room211B
4	Room222
5	Room275
6	Room275
7	Room246
8	Room237
9	Room206
10	Room208
11	Room206
12	Room274
13	Room250A
14	Room208
15	Room235A
16	Room237
17	Room212
18	Room271A
19	Room275B
20	Room274
21	Room241
22	Room208
23	Room222
24	Room258
25	Room235C
26	Room222
