# Supplementary material for: Evaluating efficacy of indoor non-pharmaceutical interventions against COVID-19 outbreaks with a coupled spatial-SIR agent-based simulation framework
Source: Sci Rep. 2022 Apr 13;12:6202. doi: 10.1038/s41598-022-09942-y (PMC9007058; doi:10.1038/s41598-022-09942-y)
Supplement: Supplementary file 1 — Supplementary Information. [file 41598_2022_9942_MOESM1_ESM.zip › offices_0.25_0.3_TIG-OneWay_06_13_2021_21_16_17_332.csv]

Agent	Office
1	Room250D
2	Room225
3	Room232
4	Room249
5	Room274
6	Room263
7	Room208
8	Room269
9	Room227
10	Room212
11	Room275B
12	Room250D
13	Room271
14	Room271A
15	Room246
16	Room275C
17	Room242
18	Room250A
19	Room227
20	Room235A
21	Room258
22	Room275
23	Room263
24	Room210
