# Supplementary material for: Evaluating efficacy of indoor non-pharmaceutical interventions against COVID-19 outbreaks with a coupled spatial-SIR agent-based simulation framework
Source: Sci Rep. 2022 Apr 13;12:6202. doi: 10.1038/s41598-022-09942-y (PMC9007058; doi:10.1038/s41598-022-09942-y)
Supplement: Supplementary file 1 — Supplementary Information. [file 41598_2022_9942_MOESM1_ESM.zip › offices_0.25_0.3_TIG-OneWay_06_13_2021_21_17_30_160.csv]

Agent	Office
1	Room263
2	Room276
3	Room214
4	Room275C
5	Room266
6	Room268
7	Room249
8	Room206
9	Room208
10	Room275C
11	Room250D
12	Room273
13	Room239
14	Room252
15	Room239
16	Room226B
17	Room235C
18	Room261
19	Room275
20	Room227
21	Room235B
22	Room211B
23	Room261
24	Room276
