# Supplementary material for: Evaluating efficacy of indoor non-pharmaceutical interventions against COVID-19 outbreaks with a coupled spatial-SIR agent-based simulation framework
Source: Sci Rep. 2022 Apr 13;12:6202. doi: 10.1038/s41598-022-09942-y (PMC9007058; doi:10.1038/s41598-022-09942-y)
Supplement: Supplementary file 1 — Supplementary Information. [file 41598_2022_9942_MOESM1_ESM.zip › offices_0.25_0.3_TIG-OneWay_06_13_2021_21_18_39_832.csv]

Agent	Office
1	Room208
2	Room243
3	Room268
4	Room250B
5	Room224
6	Room263
7	Room224
8	Room261
9	Room251
10	Room250B
11	Room220
12	Room257
13	Room269
14	Room266
15	Room275
16	Room267
17	Room269
18	Room220
19	Room227
20	Room250C
21	Room269
22	Room250A
23	Room226
24	Room256
25	Room268
