# Supplementary material for: Evaluating efficacy of indoor non-pharmaceutical interventions against COVID-19 outbreaks with a coupled spatial-SIR agent-based simulation framework
Source: Sci Rep. 2022 Apr 13;12:6202. doi: 10.1038/s41598-022-09942-y (PMC9007058; doi:10.1038/s41598-022-09942-y)
Supplement: Supplementary file 1 — Supplementary Information. [file 41598_2022_9942_MOESM1_ESM.zip › offices_0.25_0.3_TIG-OneWay_06_13_2021_21_19_50_766.csv]

Agent	Office
1	Room242
2	Room225
3	Room240
4	Room275
5	Room230
6	Room269
7	Room257
8	Room252
9	Room245
10	Room258
11	Room232
12	Room269
13	Room210
14	Room245
15	Room206
16	Room268
17	Room250C
18	Room212
19	Room220
20	Room206
21	Room245
22	Room235B
23	Room237
24	Room271
25	Room230
26	Room220
27	Room269
