# Supplementary material for: Evaluating efficacy of indoor non-pharmaceutical interventions against COVID-19 outbreaks with a coupled spatial-SIR agent-based simulation framework
Source: Sci Rep. 2022 Apr 13;12:6202. doi: 10.1038/s41598-022-09942-y (PMC9007058; doi:10.1038/s41598-022-09942-y)
Supplement: Supplementary file 1 — Supplementary Information. [file 41598_2022_9942_MOESM1_ESM.zip › offices_0.25_0.3_TIG-OneWay_06_13_2021_21_21_13_659.csv]

Agent	Office
1	Room211B
2	Room241
3	Room268
4	Room232
5	Room277
6	Room250C
7	Room237
8	Room271A
9	Room211B
10	Room226A
11	Room226A
12	Room251
13	Room227
14	Room211
15	Room210
16	Room235C
17	Room244
18	Room269
19	Room271
20	Room277
21	Room275B
22	Room220
23	Room206
24	Room258
25	Room275
26	Room275
27	Room278
