# Supplementary material for: Evaluating efficacy of indoor non-pharmaceutical interventions against COVID-19 outbreaks with a coupled spatial-SIR agent-based simulation framework
Source: Sci Rep. 2022 Apr 13;12:6202. doi: 10.1038/s41598-022-09942-y (PMC9007058; doi:10.1038/s41598-022-09942-y)
Supplement: Supplementary file 1 — Supplementary Information. [file 41598_2022_9942_MOESM1_ESM.zip › offices_0.25_0.3_TIG-OneWay_06_13_2021_21_22_41_521.csv]

Agent	Office
1	Room245
2	Room245
3	Room258
4	Room266
5	Room274
6	Room211A
7	Room278
8	Room267
9	Room268
10	Room211
11	Room211
12	Room212
13	Room250A
14	Room232
15	Room211B
