# Supplementary material for: Evaluating efficacy of indoor non-pharmaceutical interventions against COVID-19 outbreaks with a coupled spatial-SIR agent-based simulation framework
Source: Sci Rep. 2022 Apr 13;12:6202. doi: 10.1038/s41598-022-09942-y (PMC9007058; doi:10.1038/s41598-022-09942-y)
Supplement: Supplementary file 1 — Supplementary Information. [file 41598_2022_9942_MOESM1_ESM.zip › offices_0.25_0.3_TIG-OneWay_06_13_2021_21_23_43_610.csv]

Agent	Office
1	Room235A
2	Room250D
3	Room271
4	Room275B
5	Room211A
6	Room226B
7	Room242
8	Room256
9	Room240
10	Room244
11	Room230
12	Room232
13	Room274
14	Room211
15	Room230
16	Room269
17	Room267
18	Room239
19	Room222
20	Room252
21	Room250A
22	Room273
23	Room232
24	Room258
25	Room210
26	Room275
