# Supplementary material for: Evaluating efficacy of indoor non-pharmaceutical interventions against COVID-19 outbreaks with a coupled spatial-SIR agent-based simulation framework
Source: Sci Rep. 2022 Apr 13;12:6202. doi: 10.1038/s41598-022-09942-y (PMC9007058; doi:10.1038/s41598-022-09942-y)
Supplement: Supplementary file 1 — Supplementary Information. [file 41598_2022_9942_MOESM1_ESM.zip › offices_0.25_0.3_TIG-OneWay_06_13_2021_21_24_58_114.csv]

Agent	Office
1	Room275C
2	Room244
3	Room268
4	Room277
5	Room246
6	Room230
7	Room268
8	Room225
9	Room222
10	Room226
11	Room214
12	Room237
13	Room224
14	Room273
15	Room246
16	Room214
17	Room254
18	Room226A
19	Room254
20	Room246
21	Room276
22	Room263
23	Room271
24	Room249
25	Room240
26	Room243
27	Room225
