# Supplementary material for: Evaluating efficacy of indoor non-pharmaceutical interventions against COVID-19 outbreaks with a coupled spatial-SIR agent-based simulation framework
Source: Sci Rep. 2022 Apr 13;12:6202. doi: 10.1038/s41598-022-09942-y (PMC9007058; doi:10.1038/s41598-022-09942-y)
Supplement: Supplementary file 1 — Supplementary Information. [file 41598_2022_9942_MOESM1_ESM.zip › offices_0.25_0.3_TIG-OneWay_06_13_2021_21_26_12_793.csv]

Agent	Office
1	Room250D
2	Room250D
3	Room225
4	Room221
5	Room266
6	Room226
7	Room225
8	Room221
9	Room211
10	Room222
11	Room266
12	Room239
13	Room241
14	Room211B
15	Room225
16	Room241
17	Room275
18	Room235B
19	Room224
20	Room239
21	Room278
22	Room220
23	Room258
24	Room261
25	Room276
26	Room224
27	Room252
