# Supplementary material for: Evaluating efficacy of indoor non-pharmaceutical interventions against COVID-19 outbreaks with a coupled spatial-SIR agent-based simulation framework
Source: Sci Rep. 2022 Apr 13;12:6202. doi: 10.1038/s41598-022-09942-y (PMC9007058; doi:10.1038/s41598-022-09942-y)
Supplement: Supplementary file 1 — Supplementary Information. [file 41598_2022_9942_MOESM1_ESM.zip › offices_0.25_0.3_TIG-OneWay_06_13_2021_21_27_27_835.csv]

Agent	Office
1	Room211
2	Room250B
3	Room211A
4	Room235C
5	Room242
6	Room274
7	Room276
8	Room275C
9	Room212
10	Room214
11	Room220
12	Room251
13	Room278
14	Room240
15	Room275C
16	Room250B
17	Room252
18	Room230
19	Room251
20	Room210
21	Room256
22	Room214
23	Room206
24	Room243
25	Room274
26	Room227
27	Room224
