# Supplementary material for: Evaluating efficacy of indoor non-pharmaceutical interventions against COVID-19 outbreaks with a coupled spatial-SIR agent-based simulation framework
Source: Sci Rep. 2022 Apr 13;12:6202. doi: 10.1038/s41598-022-09942-y (PMC9007058; doi:10.1038/s41598-022-09942-y)
Supplement: Supplementary file 1 — Supplementary Information. [file 41598_2022_9942_MOESM1_ESM.zip › offices_0.25_0.3_Unrestricted_06_16_2021_13_39_08_793.csv]

Agent	Office
1	Room210
2	Room269
3	Room243
4	Room232
5	Room241
6	Room271
7	Room274
8	Room243
9	Room211A
10	Room273
11	Room210
12	Room275B
13	Room241
14	Room268
15	Room273
16	Room221
17	Room243
18	Room273
19	Room276
20	Room266
21	Room211
22	Room250D
23	Room246
24	Room211A
25	Room275
26	Room276
27	Room245
