# Supplementary material for: Evaluating efficacy of indoor non-pharmaceutical interventions against COVID-19 outbreaks with a coupled spatial-SIR agent-based simulation framework
Source: Sci Rep. 2022 Apr 13;12:6202. doi: 10.1038/s41598-022-09942-y (PMC9007058; doi:10.1038/s41598-022-09942-y)
Supplement: Supplementary file 1 — Supplementary Information. [file 41598_2022_9942_MOESM1_ESM.zip › offices_0.25_0.3_Unrestricted_06_16_2021_13_40_25_139.csv]

Agent	Office
1	Room211
2	Room274
3	Room254
4	Room261
5	Room267
6	Room240
7	Room227
8	Room235C
9	Room268
10	Room261
11	Room271
12	Room235C
13	Room246
14	Room250A
15	Room275C
16	Room254
17	Room275C
18	Room230
19	Room225
20	Room250C
21	Room257
22	Room210
23	Room252
24	Room250D
25	Room243
26	Room276
27	Room245
