# Supplementary material for: Evaluating efficacy of indoor non-pharmaceutical interventions against COVID-19 outbreaks with a coupled spatial-SIR agent-based simulation framework
Source: Sci Rep. 2022 Apr 13;12:6202. doi: 10.1038/s41598-022-09942-y (PMC9007058; doi:10.1038/s41598-022-09942-y)
Supplement: Supplementary file 1 — Supplementary Information. [file 41598_2022_9942_MOESM1_ESM.zip › offices_0.25_0.3_Unrestricted_06_16_2021_13_41_39_688.csv]

Agent	Office
1	Room246
2	Room244
3	Room226A
4	Room232
5	Room221
6	Room250D
7	Room214
8	Room269
9	Room275
10	Room245
11	Room211
12	Room256
13	Room269
14	Room208
15	Room227
16	Room225
17	Room245
18	Room261
19	Room243
20	Room210
21	Room244
22	Room206
23	Room275B
24	Room239
25	Room266
26	Room275C
27	Room258
