# Supplementary material for: Evaluating efficacy of indoor non-pharmaceutical interventions against COVID-19 outbreaks with a coupled spatial-SIR agent-based simulation framework
Source: Sci Rep. 2022 Apr 13;12:6202. doi: 10.1038/s41598-022-09942-y (PMC9007058; doi:10.1038/s41598-022-09942-y)
Supplement: Supplementary file 1 — Supplementary Information. [file 41598_2022_9942_MOESM1_ESM.zip › offices_0.25_0.3_Unrestricted_06_16_2021_13_42_57_048.csv]

Agent	Office
1	Room235B
2	Room224
3	Room271
4	Room250C
5	Room242
6	Room211B
7	Room211
8	Room242
9	Room250B
10	Room249
11	Room226B
12	Room227
13	Room249
14	Room221
15	Room244
16	Room214
17	Room250B
18	Room278
19	Room249
20	Room241
21	Room271
22	Room211B
23	Room211
24	Room263
25	Room239
26	Room225
