# Supplementary material for: Evaluating efficacy of indoor non-pharmaceutical interventions against COVID-19 outbreaks with a coupled spatial-SIR agent-based simulation framework
Source: Sci Rep. 2022 Apr 13;12:6202. doi: 10.1038/s41598-022-09942-y (PMC9007058; doi:10.1038/s41598-022-09942-y)
Supplement: Supplementary file 1 — Supplementary Information. [file 41598_2022_9942_MOESM1_ESM.zip › offices_0.25_0.3_Unrestricted_06_16_2021_13_44_14_773.csv]

Agent	Office
1	Room210
2	Room206
3	Room211A
4	Room266
5	Room214
6	Room208
7	Room273
8	Room275C
9	Room245
10	Room271A
11	Room225
12	Room221
13	Room246
14	Room245
15	Room252
16	Room250B
17	Room266
18	Room211
19	Room250C
20	Room257
21	Room271A
22	Room241
