# Supplementary material for: Evaluating efficacy of indoor non-pharmaceutical interventions against COVID-19 outbreaks with a coupled spatial-SIR agent-based simulation framework
Source: Sci Rep. 2022 Apr 13;12:6202. doi: 10.1038/s41598-022-09942-y (PMC9007058; doi:10.1038/s41598-022-09942-y)
Supplement: Supplementary file 1 — Supplementary Information. [file 41598_2022_9942_MOESM1_ESM.zip › offices_0.25_0.3_Unrestricted_06_16_2021_13_45_21_097.csv]

Agent	Office
1	Room261
2	Room244
3	Room251
4	Room211B
5	Room250C
6	Room244
7	Room227
8	Room224
9	Room273
10	Room206
11	Room211B
12	Room241
13	Room210
14	Room232
15	Room275C
16	Room211A
17	Room220
18	Room226A
19	Room214
20	Room268
