# Supplementary material for: Evaluating efficacy of indoor non-pharmaceutical interventions against COVID-19 outbreaks with a coupled spatial-SIR agent-based simulation framework
Source: Sci Rep. 2022 Apr 13;12:6202. doi: 10.1038/s41598-022-09942-y (PMC9007058; doi:10.1038/s41598-022-09942-y)
Supplement: Supplementary file 1 — Supplementary Information. [file 41598_2022_9942_MOESM1_ESM.zip › offices_0.25_0.3_Unrestricted_06_16_2021_13_46_24_372.csv]

Agent	Office
1	Room237
2	Room242
3	Room226B
4	Room271A
5	Room226
6	Room243
7	Room244
8	Room212
9	Room250B
10	Room226B
11	Room237
12	Room246
13	Room263
14	Room271
15	Room226B
16	Room250A
17	Room214
18	Room261
19	Room226A
20	Room271
21	Room275C
22	Room276
23	Room241
24	Room267
25	Room224
26	Room244
27	Room240
