# Supplementary material for: Evaluating efficacy of indoor non-pharmaceutical interventions against COVID-19 outbreaks with a coupled spatial-SIR agent-based simulation framework
Source: Sci Rep. 2022 Apr 13;12:6202. doi: 10.1038/s41598-022-09942-y (PMC9007058; doi:10.1038/s41598-022-09942-y)
Supplement: Supplementary file 1 — Supplementary Information. [file 41598_2022_9942_MOESM1_ESM.zip › offices_0.25_0.3_Unrestricted_06_16_2021_13_47_38_292.csv]

Agent	Office
1	Room261
2	Room278
3	Room221
4	Room211B
5	Room239
6	Room271A
7	Room276
8	Room271A
9	Room250A
10	Room276
11	Room232
12	Room254
13	Room239
14	Room275C
15	Room235A
16	Room239
17	Room210
18	Room254
19	Room206
20	Room266
21	Room271
22	Room276
23	Room252
24	Room220
25	Room230
26	Room225
