# Supplementary material for: Evaluating efficacy of indoor non-pharmaceutical interventions against COVID-19 outbreaks with a coupled spatial-SIR agent-based simulation framework
Source: Sci Rep. 2022 Apr 13;12:6202. doi: 10.1038/s41598-022-09942-y (PMC9007058; doi:10.1038/s41598-022-09942-y)
Supplement: Supplementary file 1 — Supplementary Information. [file 41598_2022_9942_MOESM1_ESM.zip › offices_0.25_0.3_Unrestricted_06_16_2021_13_48_55_342.csv]

Agent	Office
1	Room252
2	Room211A
3	Room212
4	Room210
5	Room211A
6	Room244
7	Room235C
8	Room249
9	Room235C
10	Room278
11	Room269
12	Room212
13	Room277
14	Room250C
15	Room208
16	Room275
17	Room251
18	Room275
19	Room251
20	Room267
21	Room225
22	Room227
23	Room251
24	Room211A
25	Room246
26	Room224
27	Room269
