# Supplementary material for: Evaluating efficacy of indoor non-pharmaceutical interventions against COVID-19 outbreaks with a coupled spatial-SIR agent-based simulation framework
Source: Sci Rep. 2022 Apr 13;12:6202. doi: 10.1038/s41598-022-09942-y (PMC9007058; doi:10.1038/s41598-022-09942-y)
Supplement: Supplementary file 1 — Supplementary Information. [file 41598_2022_9942_MOESM1_ESM.zip › offices_0.25_0.3_Unrestricted_06_16_2021_13_50_15_790.csv]

Agent	Office
1	Room267
2	Room276
3	Room250C
4	Room251
5	Room235C
6	Room254
7	Room246
8	Room256
9	Room230
10	Room244
11	Room244
12	Room237
13	Room251
14	Room235A
15	Room214
16	Room245
17	Room250D
18	Room275B
19	Room271
20	Room230
21	Room256
