# Supplementary material for: Evaluating efficacy of indoor non-pharmaceutical interventions against COVID-19 outbreaks with a coupled spatial-SIR agent-based simulation framework
Source: Sci Rep. 2022 Apr 13;12:6202. doi: 10.1038/s41598-022-09942-y (PMC9007058; doi:10.1038/s41598-022-09942-y)
Supplement: Supplementary file 1 — Supplementary Information. [file 41598_2022_9942_MOESM1_ESM.zip › offices_0.25_0.45_TIG-OneWay_06_13_2021_21_16_17_233.csv]

Agent	Office
1	Room246
2	Room210
3	Room226
4	Room232
5	Room256
6	Room275B
7	Room263
8	Room278
9	Room271A
10	Room261
11	Room212
12	Room243
13	Room266
14	Room250A
15	Room269
16	Room277
17	Room275
18	Room274
19	Room245
20	Room278
21	Room263
22	Room276
23	Room275C
24	Room246
25	Room225
26	Room243
27	Room271A
