# Supplementary material for: Evaluating efficacy of indoor non-pharmaceutical interventions against COVID-19 outbreaks with a coupled spatial-SIR agent-based simulation framework
Source: Sci Rep. 2022 Apr 13;12:6202. doi: 10.1038/s41598-022-09942-y (PMC9007058; doi:10.1038/s41598-022-09942-y)
Supplement: Supplementary file 1 — Supplementary Information. [file 41598_2022_9942_MOESM1_ESM.zip › offices_0.25_0.45_TIG-OneWay_06_13_2021_21_17_34_369.csv]

Agent	Office
1	Room252
2	Room252
3	Room271
4	Room274
5	Room244
6	Room256
7	Room241
8	Room250D
9	Room224
10	Room211A
11	Room235A
12	Room226
13	Room249
14	Room240
15	Room252
16	Room249
17	Room277
18	Room232
19	Room227
20	Room240
21	Room210
22	Room220
23	Room250C
24	Room211
25	Room212
26	Room251
