# Supplementary material for: Evaluating efficacy of indoor non-pharmaceutical interventions against COVID-19 outbreaks with a coupled spatial-SIR agent-based simulation framework
Source: Sci Rep. 2022 Apr 13;12:6202. doi: 10.1038/s41598-022-09942-y (PMC9007058; doi:10.1038/s41598-022-09942-y)
Supplement: Supplementary file 1 — Supplementary Information. [file 41598_2022_9942_MOESM1_ESM.zip › offices_0.25_0.45_TIG-OneWay_06_13_2021_21_18_47_658.csv]

Agent	Office
1	Room208
2	Room261
3	Room212
4	Room211A
5	Room269
6	Room245
7	Room226
8	Room226B
9	Room276
10	Room244
11	Room268
12	Room274
13	Room235A
14	Room211
15	Room224
16	Room227
17	Room245
18	Room230
19	Room261
20	Room256
21	Room240
22	Room251
23	Room210
24	Room249
