# Supplementary material for: Evaluating efficacy of indoor non-pharmaceutical interventions against COVID-19 outbreaks with a coupled spatial-SIR agent-based simulation framework
Source: Sci Rep. 2022 Apr 13;12:6202. doi: 10.1038/s41598-022-09942-y (PMC9007058; doi:10.1038/s41598-022-09942-y)
Supplement: Supplementary file 1 — Supplementary Information. [file 41598_2022_9942_MOESM1_ESM.zip › offices_0.25_0.45_TIG-OneWay_06_13_2021_21_19_58_213.csv]

Agent	Office
1	Room240
2	Room267
3	Room232
4	Room235B
5	Room246
6	Room243
7	Room208
8	Room275C
9	Room271
10	Room267
11	Room211A
12	Room267
13	Room235A
14	Room227
15	Room224
16	Room257
17	Room235C
18	Room221
19	Room226A
20	Room235A
21	Room258
22	Room208
23	Room266
24	Room210
25	Room256
26	Room232
27	Room224
