# Supplementary material for: Evaluating efficacy of indoor non-pharmaceutical interventions against COVID-19 outbreaks with a coupled spatial-SIR agent-based simulation framework
Source: Sci Rep. 2022 Apr 13;12:6202. doi: 10.1038/s41598-022-09942-y (PMC9007058; doi:10.1038/s41598-022-09942-y)
Supplement: Supplementary file 1 — Supplementary Information. [file 41598_2022_9942_MOESM1_ESM.zip › offices_0.25_0.45_TIG-OneWay_06_13_2021_21_21_24_616.csv]

Agent	Office
1	Room235A
2	Room250B
3	Room252
4	Room273
5	Room211A
6	Room263
7	Room250A
8	Room257
9	Room225
10	Room267
11	Room250A
12	Room214
13	Room246
14	Room206
15	Room277
16	Room224
17	Room277
18	Room276
19	Room227
20	Room278
21	Room269
22	Room240
23	Room275B
24	Room211A
25	Room222
26	Room239
27	Room232
