# Supplementary material for: Evaluating efficacy of indoor non-pharmaceutical interventions against COVID-19 outbreaks with a coupled spatial-SIR agent-based simulation framework
Source: Sci Rep. 2022 Apr 13;12:6202. doi: 10.1038/s41598-022-09942-y (PMC9007058; doi:10.1038/s41598-022-09942-y)
Supplement: Supplementary file 1 — Supplementary Information. [file 41598_2022_9942_MOESM1_ESM.zip › offices_0.25_0.45_TIG-OneWay_06_13_2021_21_22_50_731.csv]

Agent	Office
1	Room278
2	Room241
3	Room232
4	Room257
5	Room275C
6	Room278
7	Room232
8	Room241
9	Room227
10	Room268
11	Room239
12	Room211
13	Room222
14	Room249
15	Room220
16	Room212
17	Room210
18	Room240
19	Room261
20	Room254
21	Room227
22	Room266
23	Room256
24	Room250A
