# Supplementary material for: Evaluating efficacy of indoor non-pharmaceutical interventions against COVID-19 outbreaks with a coupled spatial-SIR agent-based simulation framework
Source: Sci Rep. 2022 Apr 13;12:6202. doi: 10.1038/s41598-022-09942-y (PMC9007058; doi:10.1038/s41598-022-09942-y)
Supplement: Supplementary file 1 — Supplementary Information. [file 41598_2022_9942_MOESM1_ESM.zip › offices_0.25_0.45_TIG-OneWay_06_13_2021_21_24_02_131.csv]

Agent	Office
1	Room212
2	Room237
3	Room208
4	Room266
5	Room235B
6	Room258
7	Room275B
8	Room235B
9	Room258
10	Room278
11	Room220
12	Room221
13	Room226A
14	Room271A
15	Room245
16	Room227
17	Room250A
18	Room254
19	Room277
20	Room246
21	Room261
22	Room263
23	Room269
24	Room245
25	Room271A
26	Room241
27	Room275
