# Supplementary material for: Evaluating efficacy of indoor non-pharmaceutical interventions against COVID-19 outbreaks with a coupled spatial-SIR agent-based simulation framework
Source: Sci Rep. 2022 Apr 13;12:6202. doi: 10.1038/s41598-022-09942-y (PMC9007058; doi:10.1038/s41598-022-09942-y)
Supplement: Supplementary file 1 — Supplementary Information. [file 41598_2022_9942_MOESM1_ESM.zip › offices_0.25_0.45_TIG-OneWay_06_13_2021_21_25_15_987.csv]

Agent	Office
1	Room212
2	Room211
3	Room211B
4	Room226
5	Room206
6	Room267
7	Room242
8	Room235B
9	Room257
10	Room224
11	Room250C
12	Room245
13	Room263
14	Room275
15	Room227
16	Room271A
17	Room206
18	Room232
19	Room243
20	Room275C
21	Room277
22	Room226B
23	Room212
24	Room278
25	Room206
26	Room251
27	Room222
