# Supplementary material for: Evaluating efficacy of indoor non-pharmaceutical interventions against COVID-19 outbreaks with a coupled spatial-SIR agent-based simulation framework
Source: Sci Rep. 2022 Apr 13;12:6202. doi: 10.1038/s41598-022-09942-y (PMC9007058; doi:10.1038/s41598-022-09942-y)
Supplement: Supplementary file 1 — Supplementary Information. [file 41598_2022_9942_MOESM1_ESM.zip › offices_0.25_0.45_TIG-OneWay_06_13_2021_21_26_32_094.csv]

Agent	Office
1	Room271
2	Room252
3	Room275B
4	Room237
5	Room235B
6	Room263
7	Room239
8	Room267
9	Room230
10	Room251
11	Room208
12	Room235A
13	Room206
14	Room241
15	Room212
16	Room212
17	Room275
18	Room250D
19	Room250C
20	Room269
21	Room258
22	Room267
23	Room269
24	Room235C
25	Room244
26	Room254
27	Room208
