# Supplementary material for: Evaluating efficacy of indoor non-pharmaceutical interventions against COVID-19 outbreaks with a coupled spatial-SIR agent-based simulation framework
Source: Sci Rep. 2022 Apr 13;12:6202. doi: 10.1038/s41598-022-09942-y (PMC9007058; doi:10.1038/s41598-022-09942-y)
Supplement: Supplementary file 1 — Supplementary Information. [file 41598_2022_9942_MOESM1_ESM.zip › offices_0.25_0.45_TIG-OneWay_06_13_2021_21_27_47_451.csv]

Agent	Office
1	Room276
2	Room244
3	Room275B
4	Room263
5	Room258
6	Room241
7	Room230
8	Room263
9	Room277
10	Room210
11	Room226A
12	Room226
13	Room252
14	Room243
15	Room208
16	Room276
17	Room210
18	Room261
19	Room241
20	Room226
21	Room230
22	Room230
23	Room226
24	Room222
25	Room243
26	Room275B
27	Room214
