# Supplementary material for: Evaluating efficacy of indoor non-pharmaceutical interventions against COVID-19 outbreaks with a coupled spatial-SIR agent-based simulation framework
Source: Sci Rep. 2022 Apr 13;12:6202. doi: 10.1038/s41598-022-09942-y (PMC9007058; doi:10.1038/s41598-022-09942-y)
Supplement: Supplementary file 1 — Supplementary Information. [file 41598_2022_9942_MOESM1_ESM.zip › offices_0.25_0.45_Unrestricted_06_16_2021_13_39_08_723.csv]

Agent	Office
1	Room226A
2	Room222
3	Room250D
4	Room246
5	Room235B
6	Room271
7	Room251
8	Room232
9	Room266
10	Room227
11	Room276
12	Room225
13	Room211A
14	Room235A
15	Room227
16	Room214
17	Room240
18	Room214
19	Room206
20	Room214
21	Room244
22	Room277
23	Room212
24	Room208
