# Supplementary material for: Evaluating efficacy of indoor non-pharmaceutical interventions against COVID-19 outbreaks with a coupled spatial-SIR agent-based simulation framework
Source: Sci Rep. 2022 Apr 13;12:6202. doi: 10.1038/s41598-022-09942-y (PMC9007058; doi:10.1038/s41598-022-09942-y)
Supplement: Supplementary file 1 — Supplementary Information. [file 41598_2022_9942_MOESM1_ESM.zip › offices_0.25_0.45_Unrestricted_06_16_2021_13_40_24_321.csv]

Agent	Office
1	Room212
2	Room239
3	Room235C
4	Room227
5	Room266
6	Room266
7	Room250C
8	Room211
9	Room275C
10	Room237
11	Room243
12	Room211B
13	Room273
14	Room212
15	Room211B
16	Room214
17	Room235C
18	Room225
19	Room271
20	Room275B
21	Room235A
22	Room232
23	Room263
24	Room251
25	Room208
26	Room268
27	Room269
