# Supplementary material for: Evaluating efficacy of indoor non-pharmaceutical interventions against COVID-19 outbreaks with a coupled spatial-SIR agent-based simulation framework
Source: Sci Rep. 2022 Apr 13;12:6202. doi: 10.1038/s41598-022-09942-y (PMC9007058; doi:10.1038/s41598-022-09942-y)
Supplement: Supplementary file 1 — Supplementary Information. [file 41598_2022_9942_MOESM1_ESM.zip › offices_0.25_0.45_Unrestricted_06_16_2021_13_41_39_200.csv]

Agent	Office
1	Room256
2	Room268
3	Room245
4	Room208
5	Room226A
6	Room208
7	Room274
8	Room273
9	Room235A
10	Room266
11	Room241
12	Room269
13	Room268
14	Room225
15	Room273
16	Room242
17	Room220
18	Room273
19	Room267
20	Room239
21	Room211A
22	Room211
23	Room273
24	Room230
25	Room208
26	Room212
27	Room226B
