# Supplementary material for: Evaluating efficacy of indoor non-pharmaceutical interventions against COVID-19 outbreaks with a coupled spatial-SIR agent-based simulation framework
Source: Sci Rep. 2022 Apr 13;12:6202. doi: 10.1038/s41598-022-09942-y (PMC9007058; doi:10.1038/s41598-022-09942-y)
Supplement: Supplementary file 1 — Supplementary Information. [file 41598_2022_9942_MOESM1_ESM.zip › offices_0.25_0.45_Unrestricted_06_16_2021_13_42_58_311.csv]

Agent	Office
1	Room221
2	Room271A
3	Room266
4	Room244
5	Room271
6	Room245
7	Room206
8	Room271
9	Room225
10	Room250D
11	Room206
12	Room278
13	Room240
14	Room275B
15	Room256
16	Room240
17	Room257
18	Room208
19	Room211
20	Room246
21	Room210
22	Room206
23	Room271A
24	Room226A
25	Room237
26	Room224
27	Room273
