# Supplementary material for: Evaluating efficacy of indoor non-pharmaceutical interventions against COVID-19 outbreaks with a coupled spatial-SIR agent-based simulation framework
Source: Sci Rep. 2022 Apr 13;12:6202. doi: 10.1038/s41598-022-09942-y (PMC9007058; doi:10.1038/s41598-022-09942-y)
Supplement: Supplementary file 1 — Supplementary Information. [file 41598_2022_9942_MOESM1_ESM.zip › offices_0.25_0.45_Unrestricted_06_16_2021_13_44_18_467.csv]

Agent	Office
1	Room261
2	Room214
3	Room212
4	Room220
5	Room258
6	Room237
7	Room275B
8	Room230
9	Room208
10	Room226
11	Room258
12	Room206
13	Room226
14	Room250D
15	Room243
16	Room251
17	Room227
18	Room267
19	Room225
20	Room235A
21	Room271A
22	Room214
23	Room243
24	Room258
25	Room256
26	Room273
27	Room268
