# Supplementary material for: Evaluating efficacy of indoor non-pharmaceutical interventions against COVID-19 outbreaks with a coupled spatial-SIR agent-based simulation framework
Source: Sci Rep. 2022 Apr 13;12:6202. doi: 10.1038/s41598-022-09942-y (PMC9007058; doi:10.1038/s41598-022-09942-y)
Supplement: Supplementary file 1 — Supplementary Information. [file 41598_2022_9942_MOESM1_ESM.zip › offices_0.25_0.45_Unrestricted_06_16_2021_13_45_31_786.csv]

Agent	Office
1	Room277
2	Room250D
3	Room250A
4	Room271
5	Room278
6	Room257
7	Room250C
8	Room214
9	Room251
10	Room211B
11	Room226
12	Room211A
13	Room210
14	Room212
15	Room268
16	Room254
17	Room275
18	Room239
19	Room241
20	Room273
21	Room267
22	Room249
23	Room220
24	Room246
25	Room267
26	Room252
27	Room220
