# Supplementary material for: Evaluating efficacy of indoor non-pharmaceutical interventions against COVID-19 outbreaks with a coupled spatial-SIR agent-based simulation framework
Source: Sci Rep. 2022 Apr 13;12:6202. doi: 10.1038/s41598-022-09942-y (PMC9007058; doi:10.1038/s41598-022-09942-y)
Supplement: Supplementary file 1 — Supplementary Information. [file 41598_2022_9942_MOESM1_ESM.zip › offices_0.25_0.45_Unrestricted_06_16_2021_13_46_44_380.csv]

Agent	Office
1	Room232
2	Room225
3	Room268
4	Room220
5	Room227
6	Room206
7	Room249
8	Room237
9	Room225
10	Room235A
11	Room266
12	Room239
13	Room214
14	Room240
15	Room268
16	Room250B
17	Room275
18	Room268
19	Room254
20	Room242
21	Room208
22	Room261
23	Room230
24	Room220
25	Room211B
26	Room240
27	Room275C
