# Supplementary material for: Evaluating efficacy of indoor non-pharmaceutical interventions against COVID-19 outbreaks with a coupled spatial-SIR agent-based simulation framework
Source: Sci Rep. 2022 Apr 13;12:6202. doi: 10.1038/s41598-022-09942-y (PMC9007058; doi:10.1038/s41598-022-09942-y)
Supplement: Supplementary file 1 — Supplementary Information. [file 41598_2022_9942_MOESM1_ESM.zip › offices_0.25_0.45_Unrestricted_06_16_2021_13_48_00_467.csv]

Agent	Office
1	Room206
2	Room254
3	Room261
4	Room211A
5	Room263
6	Room214
7	Room232
8	Room278
9	Room239
10	Room227
11	Room239
12	Room232
13	Room250B
14	Room250D
15	Room275
16	Room278
17	Room257
18	Room212
19	Room254
20	Room226A
21	Room225
22	Room250C
23	Room271
24	Room211B
25	Room277
26	Room214
27	Room239
