# Supplementary material for: Evaluating efficacy of indoor non-pharmaceutical interventions against COVID-19 outbreaks with a coupled spatial-SIR agent-based simulation framework
Source: Sci Rep. 2022 Apr 13;12:6202. doi: 10.1038/s41598-022-09942-y (PMC9007058; doi:10.1038/s41598-022-09942-y)
Supplement: Supplementary file 1 — Supplementary Information. [file 41598_2022_9942_MOESM1_ESM.zip › offices_0.25_0.45_Unrestricted_06_16_2021_13_49_23_324.csv]

Agent	Office
1	Room222
2	Room240
3	Room271A
4	Room267
5	Room249
6	Room245
7	Room211A
8	Room222
9	Room222
10	Room250C
11	Room210
12	Room211B
13	Room249
14	Room226A
15	Room278
16	Room226
17	Room239
18	Room227
19	Room235B
20	Room277
21	Room220
22	Room245
23	Room210
24	Room267
25	Room250C
