# Supplementary material for: Evaluating efficacy of indoor non-pharmaceutical interventions against COVID-19 outbreaks with a coupled spatial-SIR agent-based simulation framework
Source: Sci Rep. 2022 Apr 13;12:6202. doi: 10.1038/s41598-022-09942-y (PMC9007058; doi:10.1038/s41598-022-09942-y)
Supplement: Supplementary file 1 — Supplementary Information. [file 41598_2022_9942_MOESM1_ESM.zip › offices_0.25_0.45_Unrestricted_06_16_2021_13_50_39_500.csv]

Agent	Office
1	Room239
2	Room226A
3	Room211
4	Room257
5	Room222
6	Room271A
7	Room244
8	Room250C
9	Room251
10	Room214
11	Room256
12	Room211A
13	Room266
14	Room275
15	Room206
16	Room222
17	Room206
18	Room230
19	Room211A
20	Room235A
21	Room276
22	Room275C
23	Room252
24	Room243
25	Room250D
26	Room252
27	Room244
