# Supplementary material for: Evaluating efficacy of indoor non-pharmaceutical interventions against COVID-19 outbreaks with a coupled spatial-SIR agent-based simulation framework
Source: Sci Rep. 2022 Apr 13;12:6202. doi: 10.1038/s41598-022-09942-y (PMC9007058; doi:10.1038/s41598-022-09942-y)
Supplement: Supplementary file 1 — Supplementary Information. [file 41598_2022_9942_MOESM1_ESM.zip › offices_0.25_0.4_TIG-OneWay_06_13_2021_21_16_17_285.csv]

Agent	Office
1	Room226A
2	Room251
3	Room258
4	Room230
5	Room261
6	Room241
7	Room224
8	Room208
9	Room275
10	Room252
11	Room250A
12	Room267
13	Room214
14	Room221
15	Room249
16	Room212
17	Room226A
18	Room252
19	Room210
20	Room211
21	Room235C
22	Room242
23	Room230
24	Room249
25	Room276
26	Room226B
27	Room261
