# Supplementary material for: Evaluating efficacy of indoor non-pharmaceutical interventions against COVID-19 outbreaks with a coupled spatial-SIR agent-based simulation framework
Source: Sci Rep. 2022 Apr 13;12:6202. doi: 10.1038/s41598-022-09942-y (PMC9007058; doi:10.1038/s41598-022-09942-y)
Supplement: Supplementary file 1 — Supplementary Information. [file 41598_2022_9942_MOESM1_ESM.zip › offices_0.25_0.4_TIG-OneWay_06_13_2021_21_17_34_708.csv]

Agent	Office
1	Room256
2	Room206
3	Room252
4	Room235C
5	Room226
6	Room271A
7	Room273
8	Room267
9	Room275
10	Room220
11	Room244
12	Room232
13	Room206
14	Room245
15	Room212
16	Room235C
17	Room222
18	Room235A
19	Room263
20	Room241
21	Room227
22	Room275C
23	Room220
24	Room250D
25	Room249
26	Room214
27	Room254
