# Supplementary material for: Evaluating efficacy of indoor non-pharmaceutical interventions against COVID-19 outbreaks with a coupled spatial-SIR agent-based simulation framework
Source: Sci Rep. 2022 Apr 13;12:6202. doi: 10.1038/s41598-022-09942-y (PMC9007058; doi:10.1038/s41598-022-09942-y)
Supplement: Supplementary file 1 — Supplementary Information. [file 41598_2022_9942_MOESM1_ESM.zip › offices_0.25_0.4_TIG-OneWay_06_13_2021_21_18_48_158.csv]

Agent	Office
1	Room211B
2	Room239
3	Room250C
4	Room230
5	Room250C
6	Room221
7	Room243
8	Room226B
9	Room250B
10	Room226B
11	Room257
12	Room258
13	Room266
14	Room235B
15	Room227
16	Room273
17	Room210
18	Room240
19	Room250B
20	Room277
21	Room241
22	Room271A
23	Room214
24	Room276
25	Room211
26	Room239
27	Room237
