# Supplementary material for: Evaluating efficacy of indoor non-pharmaceutical interventions against COVID-19 outbreaks with a coupled spatial-SIR agent-based simulation framework
Source: Sci Rep. 2022 Apr 13;12:6202. doi: 10.1038/s41598-022-09942-y (PMC9007058; doi:10.1038/s41598-022-09942-y)
Supplement: Supplementary file 1 — Supplementary Information. [file 41598_2022_9942_MOESM1_ESM.zip › offices_0.25_0.4_TIG-OneWay_06_13_2021_21_20_03_247.csv]

Agent	Office
1	Room245
2	Room271A
3	Room226B
4	Room206
5	Room275
6	Room227
7	Room214
8	Room210
9	Room271A
10	Room240
11	Room226A
12	Room261
13	Room246
14	Room250B
15	Room273
16	Room226A
17	Room206
18	Room275
19	Room256
20	Room263
21	Room211B
22	Room211B
23	Room268
24	Room214
