# Supplementary material for: Evaluating efficacy of indoor non-pharmaceutical interventions against COVID-19 outbreaks with a coupled spatial-SIR agent-based simulation framework
Source: Sci Rep. 2022 Apr 13;12:6202. doi: 10.1038/s41598-022-09942-y (PMC9007058; doi:10.1038/s41598-022-09942-y)
Supplement: Supplementary file 1 — Supplementary Information. [file 41598_2022_9942_MOESM1_ESM.zip › offices_0.25_0.4_TIG-OneWay_06_13_2021_21_21_26_814.csv]

Agent	Office
1	Room249
2	Room275C
3	Room275C
4	Room275C
5	Room214
6	Room274
7	Room246
8	Room226B
9	Room243
10	Room250A
11	Room244
12	Room271A
13	Room235B
14	Room227
15	Room235C
16	Room275B
17	Room263
18	Room244
19	Room250C
20	Room246
21	Room225
22	Room245
23	Room212
24	Room275C
25	Room220
26	Room257
27	Room250C
