# Supplementary material for: Evaluating efficacy of indoor non-pharmaceutical interventions against COVID-19 outbreaks with a coupled spatial-SIR agent-based simulation framework
Source: Sci Rep. 2022 Apr 13;12:6202. doi: 10.1038/s41598-022-09942-y (PMC9007058; doi:10.1038/s41598-022-09942-y)
Supplement: Supplementary file 1 — Supplementary Information. [file 41598_2022_9942_MOESM1_ESM.zip › offices_0.25_0.4_TIG-OneWay_06_13_2021_21_22_55_514.csv]

Agent	Office
1	Room235A
2	Room266
3	Room237
4	Room258
5	Room258
6	Room250B
7	Room263
8	Room271A
9	Room226
10	Room254
11	Room271A
12	Room271
13	Room225
14	Room275C
15	Room258
16	Room271A
17	Room244
18	Room252
19	Room271
20	Room242
21	Room226A
22	Room245
23	Room258
