# Supplementary material for: Evaluating efficacy of indoor non-pharmaceutical interventions against COVID-19 outbreaks with a coupled spatial-SIR agent-based simulation framework
Source: Sci Rep. 2022 Apr 13;12:6202. doi: 10.1038/s41598-022-09942-y (PMC9007058; doi:10.1038/s41598-022-09942-y)
Supplement: Supplementary file 1 — Supplementary Information. [file 41598_2022_9942_MOESM1_ESM.zip › offices_0.25_0.4_TIG-OneWay_06_13_2021_21_24_06_381.csv]

Agent	Office
1	Room250C
2	Room222
3	Room246
4	Room252
5	Room269
6	Room273
7	Room250C
8	Room237
9	Room250D
10	Room261
11	Room208
12	Room244
13	Room226A
14	Room257
15	Room232
16	Room251
17	Room258
18	Room275
19	Room239
20	Room239
21	Room224
