# Supplementary material for: Evaluating efficacy of indoor non-pharmaceutical interventions against COVID-19 outbreaks with a coupled spatial-SIR agent-based simulation framework
Source: Sci Rep. 2022 Apr 13;12:6202. doi: 10.1038/s41598-022-09942-y (PMC9007058; doi:10.1038/s41598-022-09942-y)
Supplement: Supplementary file 1 — Supplementary Information. [file 41598_2022_9942_MOESM1_ESM.zip › offices_0.25_0.4_TIG-OneWay_06_13_2021_21_25_15_286.csv]

Agent	Office
1	Room258
2	Room250B
3	Room240
4	Room212
5	Room274
6	Room246
7	Room263
8	Room206
9	Room268
10	Room244
11	Room235C
12	Room250A
13	Room240
14	Room257
15	Room235C
16	Room232
17	Room254
18	Room275
19	Room271A
20	Room271
21	Room267
22	Room235C
23	Room235C
24	Room250B
25	Room240
