# Supplementary material for: Evaluating efficacy of indoor non-pharmaceutical interventions against COVID-19 outbreaks with a coupled spatial-SIR agent-based simulation framework
Source: Sci Rep. 2022 Apr 13;12:6202. doi: 10.1038/s41598-022-09942-y (PMC9007058; doi:10.1038/s41598-022-09942-y)
Supplement: Supplementary file 1 — Supplementary Information. [file 41598_2022_9942_MOESM1_ESM.zip › offices_0.25_0.4_TIG-OneWay_06_13_2021_21_26_30_171.csv]

Agent	Office
1	Room254
2	Room276
3	Room271
4	Room256
5	Room250B
6	Room250B
7	Room254
8	Room227
9	Room273
10	Room211B
11	Room278
12	Room237
13	Room249
14	Room226
15	Room267
16	Room235A
17	Room258
18	Room274
19	Room278
20	Room246
21	Room206
