# Supplementary material for: Evaluating efficacy of indoor non-pharmaceutical interventions against COVID-19 outbreaks with a coupled spatial-SIR agent-based simulation framework
Source: Sci Rep. 2022 Apr 13;12:6202. doi: 10.1038/s41598-022-09942-y (PMC9007058; doi:10.1038/s41598-022-09942-y)
Supplement: Supplementary file 1 — Supplementary Information. [file 41598_2022_9942_MOESM1_ESM.zip › offices_0.25_0.4_TIG-OneWay_06_13_2021_21_27_38_247.csv]

Agent	Office
1	Room224
2	Room246
3	Room239
4	Room226
5	Room222
6	Room267
7	Room250C
8	Room273
9	Room268
10	Room208
11	Room277
12	Room208
13	Room261
14	Room211B
15	Room214
16	Room273
17	Room208
18	Room235A
19	Room254
20	Room235C
21	Room273
22	Room225
23	Room232
24	Room208
25	Room275
26	Room246
27	Room256
