# Supplementary material for: Evaluating efficacy of indoor non-pharmaceutical interventions against COVID-19 outbreaks with a coupled spatial-SIR agent-based simulation framework
Source: Sci Rep. 2022 Apr 13;12:6202. doi: 10.1038/s41598-022-09942-y (PMC9007058; doi:10.1038/s41598-022-09942-y)
Supplement: Supplementary file 1 — Supplementary Information. [file 41598_2022_9942_MOESM1_ESM.zip › offices_0.25_0.4_Unrestricted_06_16_2021_13_39_08_744.csv]

Agent	Office
1	Room261
2	Room208
3	Room277
4	Room242
5	Room275B
6	Room261
7	Room211B
8	Room221
9	Room250A
10	Room211B
11	Room245
12	Room266
13	Room246
14	Room211
15	Room278
16	Room226A
17	Room206
18	Room212
19	Room267
20	Room225
21	Room250B
22	Room277
