# Supplementary material for: Evaluating efficacy of indoor non-pharmaceutical interventions against COVID-19 outbreaks with a coupled spatial-SIR agent-based simulation framework
Source: Sci Rep. 2022 Apr 13;12:6202. doi: 10.1038/s41598-022-09942-y (PMC9007058; doi:10.1038/s41598-022-09942-y)
Supplement: Supplementary file 1 — Supplementary Information. [file 41598_2022_9942_MOESM1_ESM.zip › offices_0.25_0.4_Unrestricted_06_16_2021_13_40_22_239.csv]

Agent	Office
1	Room250D
2	Room271A
3	Room277
4	Room208
5	Room224
6	Room224
7	Room250B
8	Room245
9	Room271A
10	Room241
11	Room258
12	Room252
13	Room241
14	Room258
15	Room249
16	Room275C
17	Room235B
18	Room271A
