# Supplementary material for: Evaluating efficacy of indoor non-pharmaceutical interventions against COVID-19 outbreaks with a coupled spatial-SIR agent-based simulation framework
Source: Sci Rep. 2022 Apr 13;12:6202. doi: 10.1038/s41598-022-09942-y (PMC9007058; doi:10.1038/s41598-022-09942-y)
Supplement: Supplementary file 1 — Supplementary Information. [file 41598_2022_9942_MOESM1_ESM.zip › offices_0.25_0.4_Unrestricted_06_16_2021_13_41_30_715.csv]

Agent	Office
1	Room211
2	Room212
3	Room210
4	Room269
5	Room224
6	Room239
7	Room235B
8	Room210
9	Room211A
10	Room269
11	Room237
12	Room212
13	Room261
14	Room225
15	Room225
16	Room263
17	Room277
18	Room226
19	Room273
20	Room271
21	Room211B
22	Room206
