# Supplementary material for: Evaluating efficacy of indoor non-pharmaceutical interventions against COVID-19 outbreaks with a coupled spatial-SIR agent-based simulation framework
Source: Sci Rep. 2022 Apr 13;12:6202. doi: 10.1038/s41598-022-09942-y (PMC9007058; doi:10.1038/s41598-022-09942-y)
Supplement: Supplementary file 1 — Supplementary Information. [file 41598_2022_9942_MOESM1_ESM.zip › offices_0.25_0.4_Unrestricted_06_16_2021_13_42_44_626.csv]

Agent	Office
1	Room208
2	Room246
3	Room211A
4	Room210
5	Room235A
6	Room257
7	Room250C
8	Room227
9	Room208
10	Room256
11	Room226A
12	Room224
13	Room226A
14	Room226
15	Room239
16	Room252
17	Room206
18	Room251
19	Room210
20	Room227
21	Room243
22	Room210
23	Room211B
24	Room256
25	Room275
