# Supplementary material for: Evaluating efficacy of indoor non-pharmaceutical interventions against COVID-19 outbreaks with a coupled spatial-SIR agent-based simulation framework
Source: Sci Rep. 2022 Apr 13;12:6202. doi: 10.1038/s41598-022-09942-y (PMC9007058; doi:10.1038/s41598-022-09942-y)
Supplement: Supplementary file 1 — Supplementary Information. [file 41598_2022_9942_MOESM1_ESM.zip › offices_0.25_0.4_Unrestricted_06_16_2021_13_44_03_681.csv]

Agent	Office
1	Room271
2	Room235B
3	Room235A
4	Room210
5	Room251
6	Room246
7	Room256
8	Room235C
9	Room206
10	Room276
11	Room252
12	Room224
13	Room250D
14	Room220
15	Room222
16	Room221
17	Room271A
18	Room227
19	Room235A
20	Room273
21	Room254
22	Room257
