# Supplementary material for: Evaluating efficacy of indoor non-pharmaceutical interventions against COVID-19 outbreaks with a coupled spatial-SIR agent-based simulation framework
Source: Sci Rep. 2022 Apr 13;12:6202. doi: 10.1038/s41598-022-09942-y (PMC9007058; doi:10.1038/s41598-022-09942-y)
Supplement: Supplementary file 1 — Supplementary Information. [file 41598_2022_9942_MOESM1_ESM.zip › offices_0.25_0.4_Unrestricted_06_16_2021_13_45_12_197.csv]

Agent	Office
1	Room249
2	Room242
3	Room249
4	Room210
5	Room271A
6	Room230
7	Room221
8	Room225
9	Room271
10	Room235A
11	Room230
12	Room224
13	Room250C
14	Room273
15	Room254
16	Room275
17	Room235B
18	Room277
19	Room224
20	Room240
21	Room241
22	Room250A
23	Room277
24	Room267
25	Room275B
26	Room226B
27	Room256
