# Supplementary material for: Evaluating efficacy of indoor non-pharmaceutical interventions against COVID-19 outbreaks with a coupled spatial-SIR agent-based simulation framework
Source: Sci Rep. 2022 Apr 13;12:6202. doi: 10.1038/s41598-022-09942-y (PMC9007058; doi:10.1038/s41598-022-09942-y)
Supplement: Supplementary file 1 — Supplementary Information. [file 41598_2022_9942_MOESM1_ESM.zip › offices_0.25_0.4_Unrestricted_06_16_2021_13_46_25_177.csv]

Agent	Office
1	Room273
2	Room220
3	Room225
4	Room250C
5	Room271A
6	Room263
7	Room269
8	Room266
9	Room277
10	Room266
11	Room269
12	Room251
13	Room268
14	Room263
15	Room241
16	Room222
17	Room278
18	Room243
19	Room271
20	Room249
21	Room276
22	Room212
23	Room271A
24	Room273
25	Room208
26	Room210
27	Room246
