# Supplementary material for: Evaluating efficacy of indoor non-pharmaceutical interventions against COVID-19 outbreaks with a coupled spatial-SIR agent-based simulation framework
Source: Sci Rep. 2022 Apr 13;12:6202. doi: 10.1038/s41598-022-09942-y (PMC9007058; doi:10.1038/s41598-022-09942-y)
Supplement: Supplementary file 1 — Supplementary Information. [file 41598_2022_9942_MOESM1_ESM.zip › offices_0.25_0.4_Unrestricted_06_16_2021_13_47_42_954.csv]

Agent	Office
1	Room250B
2	Room269
3	Room226
4	Room249
5	Room246
6	Room235A
7	Room226B
8	Room250C
9	Room208
10	Room235C
11	Room274
12	Room269
13	Room240
14	Room246
15	Room266
16	Room263
17	Room214
18	Room235C
19	Room240
20	Room235B
21	Room273
22	Room269
23	Room210
24	Room226B
25	Room237
26	Room222
