# Supplementary material for: Evaluating efficacy of indoor non-pharmaceutical interventions against COVID-19 outbreaks with a coupled spatial-SIR agent-based simulation framework
Source: Sci Rep. 2022 Apr 13;12:6202. doi: 10.1038/s41598-022-09942-y (PMC9007058; doi:10.1038/s41598-022-09942-y)
Supplement: Supplementary file 1 — Supplementary Information. [file 41598_2022_9942_MOESM1_ESM.zip › offices_0.25_0.4_Unrestricted_06_16_2021_13_49_02_831.csv]

Agent	Office
1	Room261
2	Room211A
3	Room224
4	Room235C
5	Room210
6	Room235A
7	Room235A
8	Room250A
9	Room211A
10	Room274
11	Room235C
12	Room226
13	Room210
14	Room245
15	Room250A
16	Room227
17	Room226A
18	Room243
19	Room235A
20	Room240
21	Room246
22	Room225
23	Room212
24	Room274
25	Room249
26	Room273
27	Room245
