# Supplementary material for: Evaluating efficacy of indoor non-pharmaceutical interventions against COVID-19 outbreaks with a coupled spatial-SIR agent-based simulation framework
Source: Sci Rep. 2022 Apr 13;12:6202. doi: 10.1038/s41598-022-09942-y (PMC9007058; doi:10.1038/s41598-022-09942-y)
Supplement: Supplementary file 1 — Supplementary Information. [file 41598_2022_9942_MOESM1_ESM.zip › offices_0.25_0.4_Unrestricted_06_16_2021_13_50_25_637.csv]

Agent	Office
1	Room246
2	Room273
3	Room269
4	Room275B
5	Room275
6	Room277
7	Room227
8	Room214
9	Room235A
10	Room245
11	Room268
12	Room246
13	Room226
14	Room254
15	Room220
16	Room250B
17	Room211A
18	Room249
19	Room210
20	Room206
21	Room210
22	Room208
23	Room268
24	Room246
25	Room243
26	Room256
27	Room235B
