# Supplementary material for: Evaluating efficacy of indoor non-pharmaceutical interventions against COVID-19 outbreaks with a coupled spatial-SIR agent-based simulation framework
Source: Sci Rep. 2022 Apr 13;12:6202. doi: 10.1038/s41598-022-09942-y (PMC9007058; doi:10.1038/s41598-022-09942-y)
Supplement: Supplementary file 1 — Supplementary Information. [file 41598_2022_9942_MOESM1_ESM.zip › offices_0.5_0.05_TIG-OneWay_06_13_2021_21_16_17_192.csv]

Agent	Office
1	Room208
2	Room252
3	Room263
4	Room271A
5	Room250A
6	Room250B
7	Room212
8	Room214
9	Room210
10	Room257
11	Room212
12	Room235A
13	Room211B
14	Room235B
15	Room225
16	Room271
17	Room257
18	Room226B
19	Room208
20	Room250B
21	Room226A
22	Room274
23	Room235B
24	Room232
25	Room237
26	Room235B
27	Room246
28	Room211
29	Room239
30	Room211A
31	Room235A
32	Room230
33	Room274
34	Room230
35	Room277
36	Room237
37	Room252
38	Room277
39	Room261
40	Room225
41	Room211
42	Room251
43	Room278
44	Room269
45	Room226A
46	Room254
47	Room266
48	Room224
49	Room227
