# Supplementary material for: Evaluating efficacy of indoor non-pharmaceutical interventions against COVID-19 outbreaks with a coupled spatial-SIR agent-based simulation framework
Source: Sci Rep. 2022 Apr 13;12:6202. doi: 10.1038/s41598-022-09942-y (PMC9007058; doi:10.1038/s41598-022-09942-y)
Supplement: Supplementary file 1 — Supplementary Information. [file 41598_2022_9942_MOESM1_ESM.zip › offices_0.5_0.05_TIG-OneWay_06_13_2021_21_17_49_737.csv]

Agent	Office
1	Room211A
2	Room235C
3	Room275C
4	Room250D
5	Room208
6	Room251
7	Room261
8	Room268
9	Room244
10	Room226
11	Room239
12	Room263
13	Room278
14	Room232
15	Room275B
16	Room254
17	Room258
18	Room211
19	Room271
20	Room252
21	Room250D
22	Room275
23	Room252
24	Room250C
25	Room267
26	Room221
27	Room250B
28	Room245
29	Room206
30	Room225
31	Room225
32	Room256
33	Room245
34	Room214
35	Room275
36	Room212
37	Room271A
38	Room226A
39	Room237
40	Room243
41	Room269
42	Room242
43	Room271A
44	Room249
45	Room226
46	Room220
