# Supplementary material for: Evaluating efficacy of indoor non-pharmaceutical interventions against COVID-19 outbreaks with a coupled spatial-SIR agent-based simulation framework
Source: Sci Rep. 2022 Apr 13;12:6202. doi: 10.1038/s41598-022-09942-y (PMC9007058; doi:10.1038/s41598-022-09942-y)
Supplement: Supplementary file 1 — Supplementary Information. [file 41598_2022_9942_MOESM1_ESM.zip › offices_0.5_0.05_TIG-OneWay_06_13_2021_21_19_18_780.csv]

Agent	Office
1	Room226B
2	Room226A
3	Room222
4	Room244
5	Room239
6	Room277
7	Room274
8	Room208
9	Room222
10	Room222
11	Room250D
12	Room250C
13	Room250D
14	Room224
15	Room275C
16	Room230
17	Room224
18	Room250A
19	Room273
20	Room250D
21	Room267
22	Room275B
23	Room250D
24	Room235A
25	Room224
26	Room252
27	Room266
28	Room250A
29	Room208
30	Room252
31	Room261
32	Room267
33	Room214
34	Room211B
35	Room227
36	Room250B
37	Room263
38	Room211A
39	Room254
40	Room277
41	Room224
42	Room243
43	Room206
44	Room222
45	Room275
46	Room278
47	Room243
48	Room211B
49	Room250C
50	Room252
51	Room273
52	Room211B
53	Room244
54	Room206
55	Room240
