# Supplementary material for: Evaluating efficacy of indoor non-pharmaceutical interventions against COVID-19 outbreaks with a coupled spatial-SIR agent-based simulation framework
Source: Sci Rep. 2022 Apr 13;12:6202. doi: 10.1038/s41598-022-09942-y (PMC9007058; doi:10.1038/s41598-022-09942-y)
Supplement: Supplementary file 1 — Supplementary Information. [file 41598_2022_9942_MOESM1_ESM.zip › offices_0.5_0.05_TIG-OneWay_06_13_2021_21_21_03_700.csv]

Agent	Office
1	Room276
2	Room226A
3	Room242
4	Room250C
5	Room230
6	Room243
7	Room277
8	Room246
9	Room225
10	Room276
11	Room278
12	Room250A
13	Room256
14	Room220
15	Room275
16	Room225
17	Room275B
18	Room258
19	Room250D
20	Room275C
21	Room232
22	Room235C
23	Room275B
24	Room232
25	Room275
26	Room230
27	Room250A
28	Room278
29	Room240
30	Room273
31	Room250A
32	Room274
33	Room258
34	Room235A
35	Room249
36	Room268
37	Room227
38	Room276
39	Room266
40	Room250A
41	Room271
42	Room211A
43	Room245
44	Room249
45	Room271A
46	Room271A
47	Room275B
48	Room242
49	Room245
50	Room224
51	Room278
52	Room214
53	Room226
54	Room250A
55	Room275B
