# Supplementary material for: Evaluating efficacy of indoor non-pharmaceutical interventions against COVID-19 outbreaks with a coupled spatial-SIR agent-based simulation framework
Source: Sci Rep. 2022 Apr 13;12:6202. doi: 10.1038/s41598-022-09942-y (PMC9007058; doi:10.1038/s41598-022-09942-y)
Supplement: Supplementary file 1 — Supplementary Information. [file 41598_2022_9942_MOESM1_ESM.zip › offices_0.5_0.05_TIG-OneWay_06_13_2021_21_22_53_681.csv]

Agent	Office
1	Room263
2	Room267
3	Room214
4	Room274
5	Room278
6	Room239
7	Room256
8	Room224
9	Room258
10	Room225
11	Room277
12	Room276
13	Room235B
14	Room232
15	Room249
16	Room227
17	Room235C
18	Room211
19	Room257
20	Room275C
21	Room235C
22	Room273
23	Room226A
24	Room263
25	Room232
26	Room242
27	Room250C
28	Room275
29	Room230
30	Room211
31	Room252
32	Room240
33	Room235C
34	Room211A
35	Room246
36	Room242
37	Room249
38	Room261
39	Room246
40	Room235A
41	Room235C
42	Room224
43	Room246
44	Room269
45	Room250D
46	Room256
47	Room222
48	Room226A
49	Room235A
50	Room227
51	Room252
52	Room226B
53	Room271
54	Room273
55	Room237
