# Supplementary material for: Evaluating efficacy of indoor non-pharmaceutical interventions against COVID-19 outbreaks with a coupled spatial-SIR agent-based simulation framework
Source: Sci Rep. 2022 Apr 13;12:6202. doi: 10.1038/s41598-022-09942-y (PMC9007058; doi:10.1038/s41598-022-09942-y)
Supplement: Supplementary file 1 — Supplementary Information. [file 41598_2022_9942_MOESM1_ESM.zip › offices_0.5_0.05_TIG-OneWay_06_13_2021_21_24_34_283.csv]

Agent	Office
1	Room222
2	Room210
3	Room278
4	Room206
5	Room225
6	Room242
7	Room235C
8	Room257
9	Room241
10	Room210
11	Room226A
12	Room232
13	Room235C
14	Room232
15	Room208
16	Room230
17	Room271A
18	Room214
19	Room256
20	Room276
21	Room276
22	Room226A
23	Room267
24	Room274
25	Room249
26	Room241
27	Room256
28	Room237
29	Room273
30	Room235B
31	Room250C
32	Room250C
33	Room211B
34	Room212
35	Room224
36	Room235B
37	Room276
38	Room206
39	Room271
40	Room242
41	Room226A
42	Room210
43	Room240
44	Room275C
45	Room212
46	Room240
47	Room277
48	Room250D
49	Room277
50	Room224
51	Room227
52	Room266
53	Room227
54	Room237
55	Room250B
