# Supplementary material for: Evaluating efficacy of indoor non-pharmaceutical interventions against COVID-19 outbreaks with a coupled spatial-SIR agent-based simulation framework
Source: Sci Rep. 2022 Apr 13;12:6202. doi: 10.1038/s41598-022-09942-y (PMC9007058; doi:10.1038/s41598-022-09942-y)
Supplement: Supplementary file 1 — Supplementary Information. [file 41598_2022_9942_MOESM1_ESM.zip › offices_0.5_0.05_TIG-OneWay_06_13_2021_21_26_12_988.csv]

Agent	Office
1	Room256
2	Room222
3	Room277
4	Room237
5	Room239
6	Room254
7	Room263
8	Room221
9	Room240
10	Room230
11	Room242
12	Room275B
13	Room250D
14	Room268
15	Room249
16	Room211
17	Room271A
18	Room271
19	Room221
20	Room214
21	Room275B
22	Room225
23	Room208
24	Room275C
25	Room240
26	Room211A
27	Room254
28	Room244
29	Room257
30	Room206
31	Room244
32	Room221
33	Room250C
34	Room244
35	Room226
36	Room224
37	Room274
38	Room245
39	Room278
40	Room244
41	Room211A
42	Room257
