# Supplementary material for: Evaluating efficacy of indoor non-pharmaceutical interventions against COVID-19 outbreaks with a coupled spatial-SIR agent-based simulation framework
Source: Sci Rep. 2022 Apr 13;12:6202. doi: 10.1038/s41598-022-09942-y (PMC9007058; doi:10.1038/s41598-022-09942-y)
Supplement: Supplementary file 1 — Supplementary Information. [file 41598_2022_9942_MOESM1_ESM.zip › offices_0.5_0.05_TIG-OneWay_06_13_2021_21_27_39_588.csv]

Agent	Office
1	Room227
2	Room254
3	Room242
4	Room214
5	Room267
6	Room225
7	Room225
8	Room212
9	Room275B
10	Room268
11	Room226B
12	Room211
13	Room214
14	Room227
15	Room250B
16	Room256
17	Room273
18	Room235A
19	Room235C
20	Room212
21	Room226B
22	Room250B
23	Room276
24	Room276
25	Room245
26	Room256
27	Room250D
28	Room250B
29	Room277
30	Room211B
31	Room276
32	Room206
33	Room274
34	Room257
35	Room249
36	Room276
37	Room250C
38	Room250C
39	Room230
40	Room275C
41	Room271
42	Room256
43	Room235A
44	Room275
45	Room267
46	Room230
47	Room275
48	Room266
49	Room249
50	Room274
51	Room245
52	Room222
53	Room211A
54	Room271
55	Room227
