# Supplementary material for: Evaluating efficacy of indoor non-pharmaceutical interventions against COVID-19 outbreaks with a coupled spatial-SIR agent-based simulation framework
Source: Sci Rep. 2022 Apr 13;12:6202. doi: 10.1038/s41598-022-09942-y (PMC9007058; doi:10.1038/s41598-022-09942-y)
Supplement: Supplementary file 1 — Supplementary Information. [file 41598_2022_9942_MOESM1_ESM.zip › offices_0.5_0.05_TIG-OneWay_06_13_2021_21_29_20_916.csv]

Agent	Office
1	Room226
2	Room250B
3	Room235A
4	Room211
5	Room230
6	Room261
7	Room226A
8	Room245
9	Room273
10	Room211B
11	Room250D
12	Room226B
13	Room257
14	Room274
15	Room271A
16	Room243
17	Room246
18	Room252
19	Room250C
20	Room275C
21	Room214
22	Room225
23	Room275B
24	Room250A
25	Room235A
26	Room250A
27	Room275
28	Room211
29	Room226A
30	Room235C
31	Room256
32	Room227
33	Room251
34	Room222
35	Room232
36	Room271
37	Room226A
38	Room271
39	Room232
40	Room210
41	Room206
42	Room220
43	Room237
44	Room267
45	Room241
46	Room235C
47	Room227
48	Room230
49	Room226A
50	Room261
51	Room256
52	Room275C
53	Room242
54	Room224
55	Room254
