# Supplementary material for: Evaluating efficacy of indoor non-pharmaceutical interventions against COVID-19 outbreaks with a coupled spatial-SIR agent-based simulation framework
Source: Sci Rep. 2022 Apr 13;12:6202. doi: 10.1038/s41598-022-09942-y (PMC9007058; doi:10.1038/s41598-022-09942-y)
Supplement: Supplementary file 1 — Supplementary Information. [file 41598_2022_9942_MOESM1_ESM.zip › offices_0.5_0.05_TIG-OneWay_06_13_2021_21_31_09_108.csv]

Agent	Office
1	Room208
2	Room230
3	Room277
4	Room235C
5	Room230
6	Room211
7	Room206
8	Room232
9	Room244
10	Room221
11	Room208
12	Room250D
13	Room235A
14	Room258
15	Room242
16	Room267
17	Room258
18	Room221
19	Room222
20	Room254
21	Room271A
22	Room277
23	Room242
24	Room271A
25	Room275
26	Room221
27	Room242
28	Room235B
29	Room226B
30	Room258
31	Room258
32	Room208
33	Room273
34	Room278
35	Room267
36	Room276
37	Room211
38	Room226
39	Room275C
40	Room263
41	Room222
42	Room241
43	Room268
44	Room235C
45	Room225
46	Room210
47	Room250D
48	Room241
49	Room224
50	Room226A
51	Room271
52	Room258
53	Room239
54	Room244
