# Supplementary material for: Evaluating efficacy of indoor non-pharmaceutical interventions against COVID-19 outbreaks with a coupled spatial-SIR agent-based simulation framework
Source: Sci Rep. 2022 Apr 13;12:6202. doi: 10.1038/s41598-022-09942-y (PMC9007058; doi:10.1038/s41598-022-09942-y)
Supplement: Supplementary file 1 — Supplementary Information. [file 41598_2022_9942_MOESM1_ESM.zip › offices_0.5_0.05_Unrestricted_06_16_2021_13_39_08_698.csv]

Agent	Office
1	Room254
2	Room245
3	Room249
4	Room242
5	Room241
6	Room226A
7	Room221
8	Room243
9	Room221
10	Room254
11	Room250C
12	Room258
13	Room220
14	Room267
15	Room224
16	Room258
17	Room235C
18	Room266
19	Room246
20	Room266
21	Room224
22	Room211B
23	Room211B
24	Room220
25	Room245
26	Room274
27	Room275C
28	Room220
29	Room268
30	Room275B
31	Room210
32	Room208
33	Room224
34	Room246
35	Room273
36	Room235A
37	Room276
38	Room263
39	Room250B
40	Room232
41	Room240
42	Room241
43	Room258
44	Room254
45	Room269
46	Room249
47	Room261
48	Room250A
