# Supplementary material for: Evaluating efficacy of indoor non-pharmaceutical interventions against COVID-19 outbreaks with a coupled spatial-SIR agent-based simulation framework
Source: Sci Rep. 2022 Apr 13;12:6202. doi: 10.1038/s41598-022-09942-y (PMC9007058; doi:10.1038/s41598-022-09942-y)
Supplement: Supplementary file 1 — Supplementary Information. [file 41598_2022_9942_MOESM1_ESM.zip › offices_0.5_0.05_Unrestricted_06_16_2021_13_40_43_832.csv]

Agent	Office
1	Room206
2	Room277
3	Room232
4	Room211B
5	Room271
6	Room227
7	Room257
8	Room210
9	Room237
10	Room249
11	Room208
12	Room227
13	Room275
14	Room226B
15	Room226
16	Room245
17	Room230
18	Room250B
19	Room266
20	Room212
21	Room250C
22	Room245
23	Room249
24	Room252
25	Room225
26	Room226B
27	Room242
28	Room249
29	Room275B
30	Room241
31	Room226B
32	Room250C
33	Room222
34	Room235A
35	Room256
36	Room257
37	Room245
38	Room220
39	Room242
40	Room249
41	Room226B
42	Room250C
43	Room235A
44	Room256
45	Room252
46	Room271A
47	Room258
48	Room246
49	Room211A
50	Room214
51	Room245
52	Room266
53	Room232
54	Room211A
55	Room246
