# Supplementary material for: Evaluating efficacy of indoor non-pharmaceutical interventions against COVID-19 outbreaks with a coupled spatial-SIR agent-based simulation framework
Source: Sci Rep. 2022 Apr 13;12:6202. doi: 10.1038/s41598-022-09942-y (PMC9007058; doi:10.1038/s41598-022-09942-y)
Supplement: Supplementary file 1 — Supplementary Information. [file 41598_2022_9942_MOESM1_ESM.zip › offices_0.5_0.05_Unrestricted_06_16_2021_13_42_25_474.csv]

Agent	Office
1	Room221
2	Room278
3	Room235A
4	Room235B
5	Room276
6	Room226B
7	Room226B
8	Room208
9	Room212
10	Room275C
11	Room222
12	Room275
13	Room254
14	Room211B
15	Room214
16	Room208
17	Room251
18	Room240
19	Room254
20	Room250A
21	Room251
22	Room269
23	Room243
24	Room212
25	Room258
26	Room222
27	Room266
28	Room235A
29	Room243
30	Room269
31	Room243
32	Room273
33	Room278
34	Room263
35	Room237
36	Room230
37	Room275C
38	Room251
39	Room235C
40	Room211B
41	Room226A
42	Room261
43	Room235A
44	Room224
45	Room276
46	Room263
47	Room263
48	Room210
49	Room226A
50	Room276
51	Room261
52	Room276
53	Room212
54	Room211
55	Room267
