# Supplementary material for: Evaluating efficacy of indoor non-pharmaceutical interventions against COVID-19 outbreaks with a coupled spatial-SIR agent-based simulation framework
Source: Sci Rep. 2022 Apr 13;12:6202. doi: 10.1038/s41598-022-09942-y (PMC9007058; doi:10.1038/s41598-022-09942-y)
Supplement: Supplementary file 1 — Supplementary Information. [file 41598_2022_9942_MOESM1_ESM.zip › offices_0.5_0.05_Unrestricted_06_16_2021_13_44_06_538.csv]

Agent	Office
1	Room257
2	Room241
3	Room235C
4	Room211A
5	Room276
6	Room226B
7	Room250D
8	Room242
9	Room232
10	Room225
11	Room226
12	Room241
13	Room208
14	Room269
15	Room250D
16	Room275B
17	Room275
18	Room206
19	Room275
20	Room226B
21	Room271
22	Room275B
23	Room250C
24	Room269
25	Room235A
26	Room268
27	Room268
28	Room257
29	Room246
30	Room256
31	Room206
32	Room241
33	Room210
34	Room274
35	Room230
36	Room256
37	Room211A
38	Room235B
39	Room258
40	Room239
41	Room214
42	Room266
43	Room275C
44	Room250C
45	Room211B
46	Room258
47	Room271A
48	Room242
49	Room211B
