# Supplementary material for: Evaluating efficacy of indoor non-pharmaceutical interventions against COVID-19 outbreaks with a coupled spatial-SIR agent-based simulation framework
Source: Sci Rep. 2022 Apr 13;12:6202. doi: 10.1038/s41598-022-09942-y (PMC9007058; doi:10.1038/s41598-022-09942-y)
Supplement: Supplementary file 1 — Supplementary Information. [file 41598_2022_9942_MOESM1_ESM.zip › offices_0.5_0.05_Unrestricted_06_16_2021_13_45_37_819.csv]

Agent	Office
1	Room274
2	Room208
3	Room261
4	Room211A
5	Room241
6	Room277
7	Room252
8	Room276
9	Room271
10	Room275
11	Room206
12	Room226
13	Room211B
14	Room221
15	Room261
16	Room250A
17	Room278
18	Room232
19	Room261
20	Room243
21	Room221
22	Room250B
23	Room277
24	Room243
25	Room210
26	Room211A
27	Room226
28	Room271A
29	Room241
30	Room268
31	Room224
32	Room257
33	Room214
34	Room254
35	Room211B
36	Room241
37	Room250B
38	Room275C
39	Room226A
40	Room245
41	Room224
42	Room258
43	Room227
44	Room224
45	Room243
46	Room232
47	Room250B
48	Room230
49	Room214
50	Room256
51	Room252
52	Room211B
53	Room263
54	Room258
