# Supplementary material for: Evaluating efficacy of indoor non-pharmaceutical interventions against COVID-19 outbreaks with a coupled spatial-SIR agent-based simulation framework
Source: Sci Rep. 2022 Apr 13;12:6202. doi: 10.1038/s41598-022-09942-y (PMC9007058; doi:10.1038/s41598-022-09942-y)
Supplement: Supplementary file 1 — Supplementary Information. [file 41598_2022_9942_MOESM1_ESM.zip › offices_0.5_0.05_Unrestricted_06_16_2021_13_47_14_387.csv]

Agent	Office
1	Room237
2	Room250C
3	Room235A
4	Room256
5	Room211
6	Room252
7	Room245
8	Room268
9	Room256
10	Room211A
11	Room268
12	Room263
13	Room240
14	Room242
15	Room220
16	Room250D
17	Room251
18	Room224
19	Room230
20	Room246
21	Room227
22	Room275
23	Room226
24	Room220
25	Room276
26	Room250B
27	Room250A
28	Room221
29	Room244
30	Room210
31	Room278
32	Room226A
33	Room224
34	Room252
35	Room239
36	Room235B
37	Room212
38	Room226B
39	Room210
40	Room275
41	Room212
42	Room210
43	Room225
44	Room241
45	Room267
46	Room250C
47	Room221
48	Room275B
49	Room245
50	Room276
51	Room227
52	Room268
53	Room240
54	Room211
55	Room249
