# Supplementary material for: Evaluating efficacy of indoor non-pharmaceutical interventions against COVID-19 outbreaks with a coupled spatial-SIR agent-based simulation framework
Source: Sci Rep. 2022 Apr 13;12:6202. doi: 10.1038/s41598-022-09942-y (PMC9007058; doi:10.1038/s41598-022-09942-y)
Supplement: Supplementary file 1 — Supplementary Information. [file 41598_2022_9942_MOESM1_ESM.zip › offices_0.5_0.05_Unrestricted_06_16_2021_13_48_57_279.csv]

Agent	Office
1	Room240
2	Room266
3	Room214
4	Room243
5	Room239
6	Room235C
7	Room278
8	Room251
9	Room249
10	Room227
11	Room208
12	Room235C
13	Room271
14	Room211
15	Room211B
16	Room237
17	Room225
18	Room256
19	Room226B
20	Room250C
21	Room222
22	Room208
23	Room250B
24	Room240
25	Room276
26	Room252
27	Room271A
28	Room239
29	Room275
30	Room254
31	Room230
32	Room261
33	Room274
34	Room250D
35	Room257
36	Room211A
37	Room261
38	Room250B
39	Room237
40	Room230
41	Room246
42	Room226A
43	Room242
44	Room250A
45	Room278
46	Room211B
