# Supplementary material for: Evaluating efficacy of indoor non-pharmaceutical interventions against COVID-19 outbreaks with a coupled spatial-SIR agent-based simulation framework
Source: Sci Rep. 2022 Apr 13;12:6202. doi: 10.1038/s41598-022-09942-y (PMC9007058; doi:10.1038/s41598-022-09942-y)
Supplement: Supplementary file 1 — Supplementary Information. [file 41598_2022_9942_MOESM1_ESM.zip › offices_0.5_0.05_Unrestricted_06_16_2021_13_50_31_783.csv]

Agent	Office
1	Room226B
2	Room267
3	Room208
4	Room235C
5	Room271A
6	Room267
7	Room275
8	Room276
9	Room246
10	Room269
11	Room226B
12	Room256
13	Room220
14	Room239
15	Room241
16	Room220
17	Room275C
18	Room237
19	Room239
20	Room210
21	Room221
22	Room275B
23	Room276
24	Room275B
25	Room244
26	Room221
27	Room220
28	Room258
29	Room240
30	Room258
31	Room250D
32	Room249
33	Room250A
34	Room276
35	Room266
36	Room266
37	Room226A
38	Room212
39	Room251
40	Room250A
41	Room250B
42	Room241
43	Room227
44	Room267
45	Room246
46	Room244
47	Room221
48	Room232
49	Room269
50	Room237
51	Room252
52	Room235C
53	Room257
54	Room275B
55	Room250D
