# Supplementary material for: Evaluating efficacy of indoor non-pharmaceutical interventions against COVID-19 outbreaks with a coupled spatial-SIR agent-based simulation framework
Source: Sci Rep. 2022 Apr 13;12:6202. doi: 10.1038/s41598-022-09942-y (PMC9007058; doi:10.1038/s41598-022-09942-y)
Supplement: Supplementary file 1 — Supplementary Information. [file 41598_2022_9942_MOESM1_ESM.zip › offices_0.5_0.05_Unrestricted_06_16_2021_13_52_18_594.csv]

Agent	Office
1	Room252
2	Room226B
3	Room241
4	Room252
5	Room250A
6	Room276
7	Room221
8	Room269
9	Room244
10	Room267
11	Room266
12	Room226
13	Room252
14	Room275C
15	Room244
16	Room278
17	Room274
18	Room258
19	Room220
20	Room211B
21	Room239
22	Room269
23	Room250D
24	Room220
25	Room221
26	Room206
27	Room232
28	Room227
29	Room278
30	Room278
31	Room250C
32	Room254
33	Room267
34	Room256
35	Room227
36	Room273
37	Room240
38	Room257
39	Room246
40	Room225
41	Room250B
42	Room250C
43	Room274
44	Room277
45	Room243
46	Room252
47	Room220
48	Room246
49	Room252
50	Room214
51	Room239
52	Room277
53	Room263
54	Room211B
55	Room239
