# Supplementary material for: Evaluating efficacy of indoor non-pharmaceutical interventions against COVID-19 outbreaks with a coupled spatial-SIR agent-based simulation framework
Source: Sci Rep. 2022 Apr 13;12:6202. doi: 10.1038/s41598-022-09942-y (PMC9007058; doi:10.1038/s41598-022-09942-y)
Supplement: Supplementary file 1 — Supplementary Information. [file 41598_2022_9942_MOESM1_ESM.zip › offices_0.5_0.05_Unrestricted_06_16_2021_13_54_00_775.csv]

Agent	Office
1	Room230
2	Room271
3	Room267
4	Room256
5	Room232
6	Room235C
7	Room251
8	Room268
9	Room220
10	Room274
11	Room273
12	Room249
13	Room240
14	Room258
15	Room254
16	Room226B
17	Room211B
18	Room246
19	Room225
20	Room274
21	Room252
22	Room235C
23	Room266
24	Room206
25	Room261
26	Room206
27	Room278
28	Room212
29	Room235C
30	Room275C
31	Room256
32	Room249
33	Room211B
34	Room250D
35	Room239
36	Room250B
37	Room211
38	Room250B
39	Room214
40	Room227
41	Room246
42	Room257
43	Room252
44	Room267
45	Room211A
46	Room227
47	Room237
48	Room274
49	Room222
50	Room256
51	Room263
52	Room251
